# Supplementary material for: Genotypic resistance determined by whole genome sequencing versus phenotypic resistance in 234 Escherichia coli isolates
Source: Sci Rep. 2023 Jan 9;13:449. doi: 10.1038/s41598-023-27723-z (PMC9829913; doi:10.1038/s41598-023-27723-z)
Supplement: Supplementary file 1 — Supplementary Information. [file 41598_2023_27723_MOESM1_ESM.xlsx]

## Sheet: Legends
Supplementary data 1:	Raw genotypic data of the 234 E. coli blood isolates. The raw data includes serotype, sequence type (ST), collection data, NGS-run, acquired resistance genes and mutations.
Supplementary data 2:	Raw phenotypic data of the 234 E. coli blood isolates. The raw data includes the MIC values and interpretations according to EUCAST guidelines (R, S, or I).
Supplementary data 3:	A summary of the specific acquired resistance genes and mutations leading to phenotypic resistance in E. coli for the 11 tested antibiotics.
Supplementary data 4:	Graphic visualisations of the results.

## Sheet: Supplementary data 1
Key	ESBL	Collection date	MLST PubMLST (Achtman) ST	H_antigens	O_antigens	ant(2'')-Ia	ant(3'')-Ii-aac(6')-IId	ant(4')-Ib	ant(4')-IIa	ant(4')-IIb	aph(2'')-Ia	aph(2'')-Ib	aph(2'')-Ic	aph(2'')-Id	aph(2'')-Ie	aph(2'')-If	aph(2'')-Ig	aph(2'')-Ih	aph(3')-IIa	aph(3')-IIb	aph(3')-III	aph(3')-IIIa	aph(3')-IX	aph(3')-VI	aph(3')-VIa	aph(3')-VIb	aph(3')-VIIa	aph(3')-VIII	armA	fmrO	grmA	grmB	grmO	kamB	kgmB	kmr	npmA	rmtA	rmtB	rmtB2	rmtC	rmtD	rmtD2	rmtE	rmtF	rmtG	rmtH	sgm	aac(2')-Ia
00/0012		2000-01-11	publicST95	H4	O50	0	0	0	0	0	0	0	0	0	0	0	0	0	0	0	0	0	0	0	0	0	0	0	0	0	0	0	0	0	0	0	0	0	0	0	0	0	0	0	0	0	0	0	0
00/0051		2000-01-31	publicST73	H1	O6	0	0	0	0	0	0	0	0	0	0	0	0	0	0	0	0	0	0	0	0	0	0	0	0	0	0	0	0	0	0	0	0	0	0	0	0	0	0	0	0	0	0	0	0
00/0063		2000-02-02	publicST542	H45	O147	0	0	0	0	0	0	0	0	0	0	0	0	0	0	0	0	0	0	0	0	0	0	0	0	0	0	0	0	0	0	0	0	0	0	0	0	0	0	0	0	0	0	0	0
00/0099		2000-02-28	publicST93	H17	O11	0	0	0	0	0	0	0	0	0	0	0	0	0	0	0	0	0	0	0	0	0	0	0	0	0	0	0	0	0	0	0	0	0	0	0	0	0	0	0	0	0	0	0	0
00/0109		2000-03-06	publicST131	H4	O25	0	0	0	0	0	0	0	0	0	0	0	0	0	0	0	0	0	0	0	0	0	0	0	0	0	0	0	0	0	0	0	0	0	0	0	0	0	0	0	0	0	0	0	0
00/0110		2000-03-05	publicST393	H1	O15	0	0	0	0	0	0	0	0	0	0	0	0	0	0	0	0	0	0	0	0	0	0	0	0	0	0	0	0	0	0	0	0	0	0	0	0	0	0	0	0	0	0	0	0
00/0138		2000-03-12	publicST59	H7	O1	0	0	0	0	0	0	0	0	0	0	0	0	0	0	0	0	0	0	0	0	0	0	0	0	0	0	0	0	0	0	0	0	0	0	0	0	0	0	0	0	0	0	0	0
00/0170		2000-03-31	publicST23	H12	O9a	0	0	0	0	0	0	0	0	0	0	0	0	0	0	0	0	0	0	0	0	0	0	0	0	0	0	0	0	0	0	0	0	0	0	0	0	0	0	0	0	0	0	0	0
00/0184		2000-04-06	publicST88	H12	O104	0	0	0	0	0	0	0	0	0	0	0	0	0	0	0	0	0	0	0	0	0	0	0	0	0	0	0	0	0	0	0	0	0	0	0	0	0	0	0	0	0	0	0	0
00/0191		2000-04-11	publicST73	H1	O6	0	0	0	0	0	0	0	0	0	0	0	0	0	0	0	0	0	0	0	0	0	0	0	0	0	0	0	0	0	0	0	0	0	0	0	0	0	0	0	0	0	0	0	0
00/0264		2000-05-24	publicST10	H4	O11	0	0	0	0	0	0	0	0	0	0	0	0	0	0	0	0	0	0	0	0	0	0	0	0	0	0	0	0	0	0	0	0	0	0	0	0	0	0	0	0	0	0	0	0
00/0293		2000-06-12	publicST73	H1	O6	0	0	0	0	0	0	0	0	0	0	0	0	0	0	0	0	0	0	0	0	0	0	0	0	0	0	0	0	0	0	0	0	0	0	0	0	0	0	0	0	0	0	0	0
00/0311		2000-06-21	publicST95	H7	O1	0	0	0	0	0	0	0	0	0	0	0	0	0	0	0	0	0	0	0	0	0	0	0	0	0	0	0	0	0	0	0	0	0	0	0	0	0	0	0	0	0	0	0	0
00/0329		2000-07-02	N/A	H1	O25	0	0	0	0	0	0	0	0	0	0	0	0	0	0	0	0	0	0	0	0	0	0	0	0	0	0	0	0	0	0	0	0	0	0	0	0	0	0	0	0	0	0	0	0
00/0353		2000-07-14	publicST73	H1	O6	0	0	0	0	0	0	0	0	0	0	0	0	0	0	0	0	0	0	0	0	0	0	0	0	0	0	0	0	0	0	0	0	0	0	0	0	0	0	0	0	0	0	0	0
00/0358		2000-07-17	publicST88	H19	O8	0	0	0	0	0	0	0	0	0	0	0	0	0	0	0	0	0	0	0	0	0	0	0	0	0	0	0	0	0	0	0	0	0	0	0	0	0	0	0	0	0	0	0	0
00/0370		2000-07-21	publicST46	H4	O9a	0	0	0	0	0	0	0	0	0	0	0	0	0	0	0	0	0	0	0	0	0	0	0	0	0	0	0	0	0	0	0	0	0	0	0	0	0	0	0	0	0	0	0	0
00/0374		2000-07-24	publicST106	H18	O17/O44	0	0	0	0	0	0	0	0	0	0	0	0	0	0	0	0	0	0	0	0	0	0	0	0	0	0	0	0	0	0	0	0	0	0	0	0	0	0	0	0	0	0	0	0
00/0394		2000-08-05	publicST73	H1	O25	0	0	0	0	0	0	0	0	0	0	0	0	0	0	0	0	0	0	0	0	0	0	0	0	0	0	0	0	0	0	0	0	0	0	0	0	0	0	0	0	0	0	0	0
00/0406		2000-08-12	publicST648	H45	O45	0	0	0	0	0	0	0	0	0	0	0	0	0	0	0	0	0	0	0	0	0	0	0	0	0	0	0	0	0	0	0	0	0	0	0	0	0	0	0	0	0	0	0	0
00/0458		2000-09-01	publicST393	H1	O15	0	0	0	0	0	0	0	0	0	0	0	0	0	0	0	0	0	0	0	0	0	0	0	0	0	0	0	0	0	0	0	0	0	0	0	0	0	0	0	0	0	0	0	0
00/0506		2000-09-29	publicST69	H18	O17/O44	0	0	0	0	0	0	0	0	0	0	0	0	0	0	0	0	0	0	0	0	0	0	0	0	0	0	0	0	0	0	0	0	0	0	0	0	0	0	0	0	0	0	0	0
00/0507		2000-09-29	publicST69	H18	O17/O44	0	0	0	0	0	0	0	0	0	0	0	0	0	0	0	0	0	0	0	0	0	0	0	0	0	0	0	0	0	0	0	0	0	0	0	0	0	0	0	0	0	0	0	0
00/0515		2000-10-05	publicST12	H1	O4	0	0	0	0	0	0	0	0	0	0	0	0	0	0	0	0	0	0	0	0	0	0	0	0	0	0	0	0	0	0	0	0	0	0	0	0	0	0	0	0	0	0	0	0
00/0525		2000-10-10	publicST1125	H19	O139	0	0	0	0	0	0	0	0	0	0	0	0	0	0	0	0	0	0	0	0	0	0	0	0	0	0	0	0	0	0	0	0	0	0	0	0	0	0	0	0	0	0	0	0
00/0527		2000-10-08	publicST73	H1	O50	0	0	0	0	0	0	0	0	0	0	0	0	0	0	0	0	0	0	0	0	0	0	0	0	0	0	0	0	0	0	0	0	0	0	0	0	0	0	0	0	0	0	0	0
00/0529		2000-10-08	publicST951	H15	O175	0	0	0	0	0	0	0	0	0	0	0	0	0	0	0	0	0	0	0	0	0	0	0	0	0	0	0	0	0	0	0	0	0	0	0	0	0	0	0	0	0	0	0	0
00/0559		2000-10-25	publicST73	H1	O6	0	0	0	0	0	0	0	0	0	0	0	0	0	0	0	0	0	0	0	0	0	0	0	0	0	0	0	0	0	0	0	0	0	0	0	0	0	0	0	0	0	0	0	0
00/0598		2000-11-18	publicST69	H18	O17/O44	0	0	0	0	0	0	0	0	0	0	0	0	0	0	0	0	0	0	0	0	0	0	0	0	0	0	0	0	0	0	0	0	0	0	0	0	0	0	0	0	0	0	0	0
00/0608		2000-11-20	publicST95	H4	O50	0	0	0	0	0	0	0	0	0	0	0	0	0	0	0	0	0	0	0	0	0	0	0	0	0	0	0	0	0	0	0	0	0	0	0	0	0	0	0	0	0	0	0	0
00/0621		2000-11-25	publicST12	H5	O4	0	0	0	0	0	0	0	0	0	0	0	0	0	0	0	0	0	0	0	0	0	0	0	0	0	0	0	0	0	0	0	0	0	0	0	0	0	0	0	0	0	0	0	0
00/0648		2000-12-06	publicST73	H1	O50	0	0	0	0	0	0	0	0	0	0	0	0	0	0	0	0	0	0	0	0	0	0	0	0	0	0	0	0	0	0	0	0	0	0	0	0	0	0	0	0	0	0	0	0
00/0656		2000-12-08	publicST393	H1	O15	0	0	0	0	0	0	0	0	0	0	0	0	0	0	0	0	0	0	0	0	0	0	0	0	0	0	0	0	0	0	0	0	0	0	0	0	0	0	0	0	0	0	0	0
00/0658		2000-12-10	publicST393	H1	O15	0	0	0	0	0	0	0	0	0	0	0	0	0	0	0	0	0	0	0	0	0	0	0	0	0	0	0	0	0	0	0	0	0	0	0	0	0	0	0	0	0	0	0	0
05/0027		2005-01-09	publicST131	H4	O25	0	0	0	0	0	0	0	0	0	0	0	0	0	0	0	0	0	0	0	0	0	0	0	0	0	0	0	0	0	0	0	0	0	0	0	0	0	0	0	0	0	0	0	0
05/0062		2005-01-14	publicST73	H1	O6	0	0	0	0	0	0	0	0	0	0	0	0	0	0	0	0	0	0	0	0	0	0	0	0	0	0	0	0	0	0	0	0	0	0	0	0	0	0	0	0	0	0	0	0
05/0134		2005-01-26	publicST88	H9	O8	0	0	0	0	0	0	0	0	0	0	0	0	0	0	0	0	0	0	0	0	0	0	0	0	0	0	0	0	0	0	0	0	0	0	0	0	0	0	0	0	0	0	0	0
05/0311		2005-02-27	publicST131	H4	O25	0	0	0	0	0	0	0	0	0	0	0	0	0	0	0	0	0	0	0	0	0	0	0	0	0	0	0	0	0	0	0	0	0	0	0	0	0	0	0	0	0	0	0	0
05/0366		2005-03-14	publicST48	H11	O8	0	0	0	0	0	0	0	0	0	0	0	0	0	0	0	0	0	0	0	0	0	0	0	0	0	0	0	0	0	0	0	0	0	0	0	0	0	0	0	0	0	0	0	0
05/0449		2005-03-28	publicST550	H5	O75	0	0	0	0	0	0	0	0	0	0	0	0	0	0	0	0	0	0	0	0	0	0	0	0	0	0	0	0	0	0	0	0	0	0	0	0	0	0	0	0	0	0	0	0
05/0525		2005-04-11	publicST127	H31	O6	0	0	0	0	0	0	0	0	0	0	0	0	0	0	0	0	0	0	0	0	0	0	0	0	0	0	0	0	0	0	0	0	0	0	0	0	0	0	0	0	0	0	0	0
05/0541		2005-04-13	publicST69	H18	O17/O44	0	0	0	0	0	0	0	0	0	0	0	0	0	0	0	0	0	0	0	0	0	0	0	0	0	0	0	0	0	0	0	0	0	0	0	0	0	0	0	0	0	0	0	0
05/0570		2005-04-20	publicST69	H18	O86	0	0	0	0	0	0	0	0	0	0	0	0	0	0	0	0	0	0	0	0	0	0	0	0	0	0	0	0	0	0	0	0	0	0	0	0	0	0	0	0	0	0	0	0
05/0643		2005-05-07	publicST393	H1	O15	0	0	0	0	0	0	0	0	0	0	0	0	0	0	0	0	0	0	0	0	0	0	0	0	0	0	0	0	0	0	0	0	0	0	0	0	0	0	0	0	0	0	0	0
05/0645		2005-05-06	publicST95	H7	O1	0	0	0	0	0	0	0	0	0	0	0	0	0	0	0	0	0	0	0	0	0	0	0	0	0	0	0	0	0	0	0	0	0	0	0	0	0	0	0	0	0	0	0	0
05/0674		2005-05-12	publicST12	H5	O4	0	0	0	0	0	0	0	0	0	0	0	0	0	0	0	0	0	0	0	0	0	0	0	0	0	0	0	0	0	0	0	0	0	0	0	0	0	0	0	0	0	0	0	0
05/0955		2005-07-05	N/A	H31	O6	0	0	0	0	0	0	0	0	0	0	0	0	0	0	0	0	0	0	0	0	0	0	0	0	0	0	0	0	0	0	0	0	0	0	0	0	0	0	0	0	0	0	0	0
05/0957		2005-07-09	publicST73	H1	O25	0	0	0	0	0	0	0	0	0	0	0	0	0	0	0	0	0	0	0	0	0	0	0	0	0	0	0	0	0	0	0	0	0	0	0	0	0	0	0	0	0	0	0	0
05/0991		2005-07-17	publicST10	H17	O9a	0	0	0	0	0	0	0	0	0	0	0	0	0	0	0	0	0	0	0	0	0	0	0	0	0	0	0	0	0	0	0	0	0	0	0	0	0	0	0	0	0	0	0	0
05/1051		2005-07-27	publicST95	H7	O1	0	0	0	0	0	0	0	0	0	0	0	0	0	0	0	0	0	0	0	0	0	0	0	0	0	0	0	0	0	0	0	0	0	0	0	0	0	0	0	0	0	0	0	0
05/1189		2005-09-01	publicST73	H1	O6	0	0	0	0	0	0	0	0	0	0	0	0	0	0	0	0	0	0	0	0	0	0	0	0	0	0	0	0	0	0	0	0	0	0	0	0	0	0	0	0	0	0	0	0
05/1200		2005-09-04	publicST73	H1	O6	0	0	0	0	0	0	0	0	0	0	0	0	0	0	0	0	0	0	0	0	0	0	0	0	0	0	0	0	0	0	0	0	0	0	0	0	0	0	0	0	0	0	0	0
05/1259		2005-09-14	publicST88	H12	O104	0	0	0	0	0	0	0	0	0	0	0	0	0	0	0	0	0	0	0	0	0	0	0	0	0	0	0	0	0	0	0	0	0	0	0	0	0	0	0	0	0	0	0	0
05/1260		2005-09-16	publicST95	H7	O1	0	0	0	0	0	0	0	0	0	0	0	0	0	0	0	0	0	0	0	0	0	0	0	0	0	0	0	0	0	0	0	0	0	0	0	0	0	0	0	0	0	0	0	0
05/1276		2005-09-22	publicST1146	H2	O185	0	0	0	0	0	0	0	0	0	0	0	0	0	0	0	0	0	0	0	0	0	0	0	0	0	0	0	0	0	0	0	0	0	0	0	0	0	0	0	0	0	0	0	0
05/1353		2005-10-10	publicST69	H18	O17/O44	0	0	0	0	0	0	0	0	0	0	0	0	0	0	0	0	0	0	0	0	0	0	0	0	0	0	0	0	0	0	0	0	0	0	0	0	0	0	0	0	0	0	0	0
05/1455		2005-10-27	publicST141	H6	O50	0	0	0	0	0	0	0	0	0	0	0	0	0	0	0	0	0	0	0	0	0	0	0	0	0	0	0	0	0	0	0	0	0	0	0	0	0	0	0	0	0	0	0	0
05/1467		2005-10-30	publicST131	H4	O25	0	0	0	0	0	0	0	0	0	0	0	0	0	0	0	0	0	0	0	0	0	0	0	0	0	0	0	0	0	0	0	0	0	0	0	0	0	0	0	0	0	0	0	0
05/1533		2005-11-09	publicST6999	H7	O1	0	0	0	0	0	0	0	0	0	0	0	0	0	0	0	0	0	0	0	0	0	0	0	0	0	0	0	0	0	0	0	0	0	0	0	0	0	0	0	0	0	0	0	0
05/1534		2005-11-09	publicST23	H4	O78	0	0	0	0	0	0	0	0	0	0	0	0	0	0	0	0	0	0	0	0	0	0	0	0	0	0	0	0	0	0	0	0	0	0	0	0	0	0	0	0	0	0	0	0
05/1549		2005-11-14	publicST1531	H7	O1	0	0	0	0	0	0	0	0	0	0	0	0	0	0	0	0	0	0	0	0	0	0	0	0	0	0	0	0	0	0	0	0	0	0	0	0	0	0	0	0	0	0	0	0
05/1581		2005-11-15	publicST224	H23	O172	0	0	0	0	0	0	0	0	0	0	0	0	0	0	0	0	0	0	0	0	0	0	0	0	0	0	0	0	0	0	0	0	0	0	0	0	0	0	0	0	0	0	0	0
05/1584		2005-11-15	publicST10	H9	O101	0	0	0	0	0	0	0	0	0	0	0	0	0	0	0	0	0	0	0	0	0	0	0	0	0	0	0	0	0	0	0	0	0	0	0	0	0	0	0	0	0	0	0	0
05/1602		2005-11-18	publicST73	H1	O6	0	0	0	0	0	0	0	0	0	0	0	0	0	0	0	0	0	0	0	0	0	0	0	0	0	0	0	0	0	0	0	0	0	0	0	0	0	0	0	0	0	0	0	0
05/1603		2005-11-19	publicST14	H5	O18ac	0	0	0	0	0	0	0	0	0	0	0	0	0	0	0	0	0	0	0	0	0	0	0	0	0	0	0	0	0	0	0	0	0	0	0	0	0	0	0	0	0	0	0	0
05/1671	ESBL+	2005-12-08	publicST88	H19	O8	0	0	0	0	0	0	0	0	0	0	0	0	0	0	0	0	0	0	0	0	0	0	0	0	0	0	0	0	0	0	0	0	0	0	0	0	0	0	0	0	0	0	0	0
05/1680	ESBL+	2005-12-09	publicST88	H19	O8	0	0	0	0	0	0	0	0	0	0	0	0	0	0	0	0	0	0	0	0	0	0	0	0	0	0	0	0	0	0	0	0	0	0	0	0	0	0	0	0	0	0	0	0
85/0056		1985-02-16	publicST62	H45	O7	0	0	0	0	0	0	0	0	0	0	0	0	0	0	0	0	0	0	0	0	0	0	0	0	0	0	0	0	0	0	0	0	0	0	0	0	0	0	0	0	0	0	0	0
85/0143		1985-03-23	publicST537	H5	O75	0	0	0	0	0	0	0	0	0	0	0	0	0	0	0	0	0	0	0	0	0	0	0	0	0	0	0	0	0	0	0	0	0	0	0	0	0	0	0	0	0	0	0	0
85/0242		1985-05-13	publicST117	H18	O85	0	0	0	0	0	0	0	0	0	0	0	0	0	0	0	0	0	0	0	0	0	0	0	0	0	0	0	0	0	0	0	0	0	0	0	0	0	0	0	0	0	0	0	0
85/0286		1985-06-18	publicST59	H7	O1	0	0	0	0	0	0	0	0	0	0	0	0	0	0	0	0	0	0	0	0	0	0	0	0	0	0	0	0	0	0	0	0	0	0	0	0	0	0	0	0	0	0	0	0
85/0324		1985-07-21	publicST770	H17	O15	0	0	0	0	0	0	0	0	0	0	0	0	0	0	0	0	0	0	0	0	0	0	0	0	0	0	0	0	0	0	0	0	0	0	0	0	0	0	0	0	0	0	0	0
85/0346		1985-08-05	publicST10	H9	O9a	0	0	0	0	0	0	0	0	0	0	0	0	0	0	0	0	0	0	0	0	0	0	0	0	0	0	0	0	0	0	0	0	0	0	0	0	0	0	0	0	0	0	0	0
85/0406		1985-10-07	publicST2041	H4	O9	0	0	0	0	0	0	0	0	0	0	0	0	0	0	0	0	0	0	0	0	0	0	0	0	0	0	0	0	0	0	0	0	0	0	0	0	0	0	0	0	0	0	0	0
85/0456		1985-11-20	publicST130	H4	O17/O44	0	0	0	0	0	0	0	0	0	0	0	0	0	0	0	0	0	0	0	0	0	0	0	0	0	0	0	0	0	0	0	0	0	0	0	0	0	0	0	0	0	0	0	0
85/0462		1985-11-29	publicST14	H5	O75	0	0	0	0	0	0	0	0	0	0	0	0	0	0	0	0	0	0	0	0	0	0	0	0	0	0	0	0	0	0	0	0	0	0	0	0	0	0	0	0	0	0	0	0
85/0481		1985-12-26	N/A	H31	O9a	0	0	0	0	0	0	0	0	0	0	0	0	0	0	0	0	0	0	0	0	0	0	0	0	0	0	0	0	0	0	0	0	0	0	0	0	0	0	0	0	0	0	0	0
90/0036		1990-02-04	publicST10	H2	O21	0	0	0	0	0	0	0	0	0	0	0	0	0	0	0	0	0	0	0	0	0	0	0	0	0	0	0	0	0	0	0	0	0	0	0	0	0	0	0	0	0	0	0	0
90/0065		1990-02-23	publicST95	H7	O1	0	0	0	0	0	0	0	0	0	0	0	0	0	0	0	0	0	0	0	0	0	0	0	0	0	0	0	0	0	0	0	0	0	0	0	0	0	0	0	0	0	0	0	0
90/0105		1995-02-04	publicST101	H27	O51	0	0	0	0	0	0	0	0	0	0	0	0	0	0	0	0	0	0	0	0	0	0	0	0	0	0	0	0	0	0	0	0	0	0	0	0	0	0	0	0	0	0	0	0
90/0145		1990-03-30	publicST95	H7	O45	0	0	0	0	0	0	0	0	0	0	0	0	0	0	0	0	0	0	0	0	0	0	0	0	0	0	0	0	0	0	0	0	0	0	0	0	0	0	0	0	0	0	0	0
90/0252		1990-05-02	publicST62	H45	O7	0	0	0	0	0	0	0	0	0	0	0	0	0	0	0	0	0	0	0	0	0	0	0	0	0	0	0	0	0	0	0	0	0	0	0	0	0	0	0	0	0	0	0	0
90/0296		1990-07-25	publicST23	H12	O9a	0	0	0	0	0	0	0	0	0	0	0	0	0	0	0	0	0	0	0	0	0	0	0	0	0	0	0	0	0	0	0	0	0	0	0	0	0	0	0	0	0	0	0	0
90/0346		1990-09-07	publicST101	H8	Unknown	0	0	0	0	0	0	0	0	0	0	0	0	0	0	0	0	0	0	0	0	0	0	0	0	0	0	0	0	0	0	0	0	0	0	0	0	0	0	0	0	0	0	0	0
90/0378		1990-10-09	publicST88	H17	O9	0	0	0	0	0	0	0	0	0	0	0	0	0	0	0	0	0	0	0	0	0	0	0	0	0	0	0	0	0	0	0	0	0	0	0	0	0	0	0	0	0	0	0	0
90/0433		1990-11-04	publicST59	H7	O1	0	0	0	0	0	0	0	0	0	0	0	0	0	0	0	0	0	0	0	0	0	0	0	0	0	0	0	0	0	0	0	0	0	0	0	0	0	0	0	0	0	0	0	0
90/0454		1990-12-09	publicST12	H5	O4	0	0	0	0	0	0	0	0	0	0	0	0	0	0	0	0	0	0	0	0	0	0	0	0	0	0	0	0	0	0	0	0	0	0	0	0	0	0	0	0	0	0	0	0
95/0067		1990-12-24	publicST23	H9	O104	0	0	0	0	0	0	0	0	0	0	0	0	0	0	0	0	0	0	0	0	0	0	0	0	0	0	0	0	0	0	0	0	0	0	0	0	0	0	0	0	0	0	0	0
95/0097		1995-02-24	publicST23	H4	O78	0	0	0	0	0	0	0	0	0	0	0	0	0	0	0	0	0	0	0	0	0	0	0	0	0	0	0	0	0	0	0	0	0	0	0	0	0	0	0	0	0	0	0	0
95/0150		1995-04-21	publicST1858	H5	O75	0	0	0	0	0	0	0	0	0	0	0	0	0	0	0	0	0	0	0	0	0	0	0	0	0	0	0	0	0	0	0	0	0	0	0	0	0	0	0	0	0	0	0	0
95/0253		1995-06-16	publicST12	H5	O21	0	0	0	0	0	0	0	0	0	0	0	0	0	0	0	0	0	0	0	0	0	0	0	0	0	0	0	0	0	0	0	0	0	0	0	0	0	0	0	0	0	0	0	0
95/0290		1995-07-10	publicST1798	H2	O8	0	0	0	0	0	0	0	0	0	0	0	0	0	0	0	0	0	0	0	0	0	0	0	0	0	0	0	0	0	0	0	0	0	0	0	0	0	0	0	0	0	0	0	0
95/0333		1995-08-04	publicST95	H7	O1	0	0	0	0	0	0	0	0	0	0	0	0	0	0	0	0	0	0	0	0	0	0	0	0	0	0	0	0	0	0	0	0	0	0	0	0	0	0	0	0	0	0	0	0
95/0391		1995-09-03	publicST69	H18	O17/O44	0	0	0	0	0	0	0	0	0	0	0	0	0	0	0	0	0	0	0	0	0	0	0	0	0	0	0	0	0	0	0	0	0	0	0	0	0	0	0	0	0	0	0	0
95/0395		1995-09-03	publicST453	H16	O23	0	0	0	0	0	0	0	0	0	0	0	0	0	0	0	0	0	0	0	0	0	0	0	0	0	0	0	0	0	0	0	0	0	0	0	0	0	0	0	0	0	0	0	0
95/0424		1995-09-25	publicST405	H4	Unknown	0	0	0	0	0	0	0	0	0	0	0	0	0	0	0	0	0	0	0	0	0	0	0	0	0	0	0	0	0	0	0	0	0	0	0	0	0	0	0	0	0	0	0	0
95/0477		1995-10-18	publicST706	H1	O85	0	0	0	0	0	0	0	0	0	0	0	0	0	0	0	0	0	0	0	0	0	0	0	0	0	0	0	0	0	0	0	0	0	0	0	0	0	0	0	0	0	0	0	0
95/0533		1995-11-16	publicST95	H7	O45	0	0	0	0	0	0	0	0	0	0	0	0	0	0	0	0	0	0	0	0	0	0	0	0	0	0	0	0	0	0	0	0	0	0	0	0	0	0	0	0	0	0	0	0
95/0561		1995-12-06	publicST73	H1	O6	0	0	0	0	0	0	0	0	0	0	0	0	0	0	0	0	0	0	0	0	0	0	0	0	0	0	0	0	0	0	0	0	0	0	0	0	0	0	0	0	0	0	0	0
10/0009		2010-01-03	publicST73	H1	O6	0	0	0	0	0	0	0	0	0	0	0	0	0	0	0	0	0	0	0	0	0	0	0	0	0	0	0	0	0	0	0	0	0	0	0	0	0	0	0	0	0	0	0	0
10/0175		2010-02-06	publicST1057	H5	O75	0	0	0	0	0	0	0	0	0	0	0	0	0	0	0	0	0	0	0	0	0	0	0	0	0	0	0	0	0	0	0	0	0	0	0	0	0	0	0	0	0	0	0	0
10/0243		2010-02-21	publicST73	H1	O6	0	0	0	0	0	0	0	0	0	0	0	0	0	0	0	0	0	0	0	0	0	0	0	0	0	0	0	0	0	0	0	0	0	0	0	0	0	0	0	0	0	0	0	0
10/0253		2010-02-24	publicST48	H11	O8	0	0	0	0	0	0	0	0	0	0	0	0	0	0	0	0	0	0	0	0	0	0	0	0	0	0	0	0	0	0	0	0	0	0	0	0	0	0	0	0	0	0	0	0
10/0337		2010-03-11	publicST131	H4	O25	0	0	0	0	0	0	0	0	0	0	0	0	0	0	0	0	0	0	0	0	0	0	0	0	0	0	0	0	0	0	0	0	0	0	0	0	0	0	0	0	0	0	0	0
10/0391		2010-03-20	publicST73	H1	O6	0	0	0	0	0	0	0	0	0	0	0	0	0	0	0	0	0	0	0	0	0	0	0	0	0	0	0	0	0	0	0	0	0	0	0	0	0	0	0	0	0	0	0	0
10/0455		2010-03-31	publicST421	H7	O1	0	0	0	0	0	0	0	0	0	0	0	0	0	0	0	0	0	0	0	0	0	0	0	0	0	0	0	0	0	0	0	0	0	0	0	0	0	0	0	0	0	0	0	0
10/0462		2010-04-04	publicST57	H10	O61	0	0	0	0	0	0	0	0	0	0	0	0	0	0	0	0	0	0	0	0	0	0	0	0	0	0	0	0	0	0	0	0	0	0	0	0	0	0	0	0	0	0	0	0
10/0469		2010-04-03	publicST95	H7	O1	0	0	0	0	0	0	0	0	0	0	0	0	0	0	0	0	0	0	0	0	0	0	0	0	0	0	0	0	0	0	0	0	0	0	0	0	0	0	0	0	0	0	0	0
10/0498		2010-04-10	publicST1072	H4	O32	0	0	0	0	0	0	0	0	0	0	0	0	0	0	0	0	0	0	0	0	0	0	0	0	0	0	0	0	0	0	0	0	0	0	0	0	0	0	0	0	0	0	0	0
10/0533		2010-04-14	publicST155	H10	O9a	0	0	0	0	0	0	0	0	0	0	0	0	0	0	0	0	0	0	0	0	0	0	0	0	0	0	0	0	0	0	0	0	0	0	0	0	0	0	0	0	0	0	0	0
10/0662		2010-05-10	publicST69	H18	O15	0	0	0	0	0	0	0	0	0	0	0	0	0	0	0	0	0	0	0	0	0	0	0	0	0	0	0	0	0	0	0	0	0	0	0	0	0	0	0	0	0	0	0	0
10/0677		2010-05-14	publicST540	H30	O9a	0	0	0	0	0	0	0	0	0	0	0	0	0	0	0	0	0	0	0	0	0	0	0	0	0	0	0	0	0	0	0	0	0	0	0	0	0	0	0	0	0	0	0	0
10/0720		2010-05-23	publicST1611	H12	O64	0	0	0	0	0	0	0	0	0	0	0	0	0	0	0	0	0	0	0	0	0	0	0	0	0	0	0	0	0	0	0	0	0	0	0	0	0	0	0	0	0	0	0	0
10/0815	ESBL+	2010-06-10	publicST131	H4	O25	0	0	0	0	0	0	0	0	0	0	0	0	0	0	0	0	0	0	0	0	0	0	0	0	0	0	0	0	0	0	0	0	0	0	0	0	0	0	0	0	0	0	0	0
10/0997		2010-07-17	publicST1480	H17	O9	0	0	0	0	0	0	0	0	0	0	0	0	0	0	0	0	0	0	0	0	0	0	0	0	0	0	0	0	0	0	0	0	0	0	0	0	0	0	0	0	0	0	0	0
10/1009		2010-07-19	publicST73	H1	O6	0	0	0	0	0	0	0	0	0	0	0	0	0	0	0	0	0	0	0	0	0	0	0	0	0	0	0	0	0	0	0	0	0	0	0	0	0	0	0	0	0	0	0	0
10/1010		2010-07-20	publicST95	H4	O25	0	0	0	0	0	0	0	0	0	0	0	0	0	0	0	0	0	0	0	0	0	0	0	0	0	0	0	0	0	0	0	0	0	0	0	0	0	0	0	0	0	0	0	0
10/1231		2010-08-30	publicST2020	H4	O11	0	0	0	0	0	0	0	0	0	0	0	0	0	0	0	0	0	0	0	0	0	0	0	0	0	0	0	0	0	0	0	0	0	0	0	0	0	0	0	0	0	0	0	0
10/1341		2010-09-18	publicST95	H7	O45	0	0	0	0	0	0	0	0	0	0	0	0	0	0	0	0	0	0	0	0	0	0	0	0	0	0	0	0	0	0	0	0	0	0	0	0	0	0	0	0	0	0	0	0
10/1358		2010-09-21	publicST131	H4	O25	0	0	0	0	0	0	0	0	0	0	0	0	0	0	0	0	0	0	0	0	0	0	0	0	0	0	0	0	0	0	0	0	0	0	0	0	0	0	0	0	0	0	0	0
10/1370		2010-09-23	publicST141	H6	O50	0	0	0	0	0	0	0	0	0	0	0	0	0	0	0	0	0	0	0	0	0	0	0	0	0	0	0	0	0	0	0	0	0	0	0	0	0	0	0	0	0	0	0	0
10/1372		2010-09-23	publicST73	H1	O50	0	0	0	0	0	0	0	0	0	0	0	0	0	0	0	0	0	0	0	0	0	0	0	0	0	0	0	0	0	0	0	0	0	0	0	0	0	0	0	0	0	0	0	0
10/1496		2010-10-14	publicST62	H45	O7	0	0	0	0	0	0	0	0	0	0	0	0	0	0	0	0	0	0	0	0	0	0	0	0	0	0	0	0	0	0	0	0	0	0	0	0	0	0	0	0	0	0	0	0
10/1528		2010-10-19	publicST10	H9	O9a	0	0	0	0	0	0	0	0	0	0	0	0	0	0	0	0	0	0	0	0	0	0	0	0	0	0	0	0	0	0	0	0	0	0	0	0	0	0	0	0	0	0	0	0
10/1529		2010-10-20	publicST62	H45	O7	0	0	0	0	0	0	0	0	0	0	0	0	0	0	0	0	0	0	0	0	0	0	0	0	0	0	0	0	0	0	0	0	0	0	0	0	0	0	0	0	0	0	0	0
10/1560		2010-10-25	publicST88	H17	O8	0	0	0	0	0	0	0	0	0	0	0	0	0	0	0	0	0	0	0	0	0	0	0	0	0	0	0	0	0	0	0	0	0	0	0	0	0	0	0	0	0	0	0	0
10/1569		2010-10-27	publicST73	H1	O6	0	0	0	0	0	0	0	0	0	0	0	0	0	0	0	0	0	0	0	0	0	0	0	0	0	0	0	0	0	0	0	0	0	0	0	0	0	0	0	0	0	0	0	0
10/1643		2010-11-03	publicST372	H31	O83	0	0	0	0	0	0	0	0	0	0	0	0	0	0	0	0	0	0	0	0	0	0	0	0	0	0	0	0	0	0	0	0	0	0	0	0	0	0	0	0	0	0	0	0
10/1649		2010-11-09	publicST410	H27	O8	0	0	0	0	0	0	0	0	0	0	0	0	0	0	0	0	0	0	0	0	0	0	0	0	0	0	0	0	0	0	0	0	0	0	0	0	0	0	0	0	0	0	0	0
10/1671		2010-11-14	publicST88	H30	O9	0	0	0	0	0	0	0	0	0	0	0	0	0	0	0	0	0	0	0	0	0	0	0	0	0	0	0	0	0	0	0	0	0	0	0	0	0	0	0	0	0	0	0	0
10/1742		2010-11-23	publicST354	H34	O153	0	0	0	0	0	0	0	0	0	0	0	0	0	0	0	0	0	0	0	0	0	0	0	0	0	0	0	0	0	0	0	0	0	0	0	0	0	0	0	0	0	0	0	0
10/1853		2010-12-08	publicST131	H4	O25	0	0	0	0	0	0	0	0	0	0	0	0	0	0	0	0	0	0	0	0	0	0	0	0	0	0	0	0	0	0	0	0	0	0	0	0	0	0	0	0	0	0	0	0
15/0024		2015-01-04	publicST73	H1	Unknown	0	0	0	0	0	0	0	0	0	0	0	0	0	0	0	0	0	0	0	0	0	0	0	0	0	0	0	0	0	0	0	0	0	0	0	0	0	0	0	0	0	0	0	0
15/0032		2015-01-06	publicST88	H19	O8	0	0	0	0	0	0	0	0	0	0	0	0	0	0	0	0	0	0	0	0	0	0	0	0	0	0	0	0	0	0	0	0	0	0	0	0	0	0	0	0	0	0	0	0
15/0144		2015-01-27	publicST2015	H14	O50	0	0	0	0	0	0	0	0	0	0	0	0	0	0	0	0	0	0	0	0	0	0	0	0	0	0	0	0	0	0	0	0	0	0	0	0	0	0	0	0	0	0	0	0
15/0152	ESBL+	2015-01-28	publicST88	H19	O179	0	0	0	0	0	0	0	0	0	0	0	0	0	0	0	0	0	0	0	0	0	0	0	0	0	0	0	0	0	0	0	0	0	0	0	0	0	0	0	0	0	0	0	0
15/0161		2015-01-29	publicST14	H5	O18ac	0	0	0	0	0	0	0	0	0	0	0	0	0	0	0	0	0	0	0	0	0	0	0	0	0	0	0	0	0	0	0	0	0	0	0	0	0	0	0	0	0	0	0	0
15/0168		2015-01-30	publicST69	H4	O117	0	0	0	0	0	0	0	0	0	0	0	0	0	0	0	0	0	0	0	0	0	0	0	0	0	0	0	0	0	0	0	0	0	0	0	0	0	0	0	0	0	0	0	0
15/0186	ESBL +	2015-02-03	publicST131	H4	O25	0	0	0	0	0	0	0	0	0	0	0	0	0	0	0	0	0	0	0	0	0	0	0	0	0	0	0	0	0	0	0	0	0	0	0	0	0	0	0	0	0	0	0	0
15/0201		2015-02-06	publicST11240	H4	O50	0	0	0	0	0	0	0	0	0	0	0	0	0	0	0	0	0	0	0	0	0	0	0	0	0	0	0	0	0	0	0	0	0	0	0	0	0	0	0	0	0	0	0	0
15/0280		2015-02-23	publicST6074	H4	O159	0	0	0	0	0	0	0	0	0	0	0	0	0	0	0	0	0	0	0	0	0	0	0	0	0	0	0	0	0	0	0	0	0	0	0	0	0	0	0	0	0	0	0	0
15/0375		2015-03-13	publicST88	H17	O8	0	0	0	0	0	0	0	0	0	0	0	0	0	0	0	0	0	0	0	0	0	0	0	0	0	0	0	0	0	0	0	0	0	0	0	0	0	0	0	0	0	0	0	0
15/0396		2015-03-15	publicST641	H25	O9	0	0	0	0	0	0	0	0	0	0	0	0	0	0	0	0	0	0	0	0	0	0	0	0	0	0	0	0	0	0	0	0	0	0	0	0	0	0	0	0	0	0	0	0
15/0432		2015-03-22	publicST162	H10	O55	0	0	0	0	0	0	0	0	0	0	0	0	0	0	0	0	0	0	0	0	0	0	0	0	0	0	0	0	0	0	0	0	0	0	0	0	0	0	0	0	0	0	0	0
15/0549		2015-04-12	publicST354	H34	O153	0	0	0	0	0	0	0	0	0	0	0	0	0	0	0	0	0	0	0	0	0	0	0	0	0	0	0	0	0	0	0	0	0	0	0	0	0	0	0	0	0	0	0	0
15/0619		2015-04-25	publicST357	H4	O13/O129	0	0	0	0	0	0	0	0	0	0	0	0	0	0	0	0	0	0	0	0	0	0	0	0	0	0	0	0	0	0	0	0	0	0	0	0	0	0	0	0	0	0	0	0
15/0631	ESBL +	2015-04-27	publicST95	H4	O50	0	0	0	0	0	0	0	0	0	0	0	0	0	0	0	0	0	0	0	0	0	0	0	0	0	0	0	0	0	0	0	0	0	0	0	0	0	0	0	0	0	0	0	0
15/0664		2015-05-08	publicST131	H4	O25	0	0	0	0	0	0	0	0	0	0	0	0	0	0	0	0	0	0	0	0	0	0	0	0	0	0	0	0	0	0	0	0	0	0	0	0	0	0	0	0	0	0	0	0
15/0739		2015-05-20	publicST23	H4	O78	0	0	0	0	0	0	0	0	0	0	0	0	0	0	0	0	0	0	0	0	0	0	0	0	0	0	0	0	0	0	0	0	0	0	0	0	0	0	0	0	0	0	0	0
15/0795		2015-05-31	publicST73	H1	O6	0	0	0	0	0	0	0	0	0	0	0	0	0	0	0	0	0	0	0	0	0	0	0	0	0	0	0	0	0	0	0	0	0	0	0	0	0	0	0	0	0	0	0	0
15/0844		2015-05-31	publicST393	H1	O15	0	0	0	0	0	0	0	0	0	0	0	0	0	0	0	0	0	0	0	0	0	0	0	0	0	0	0	0	0	0	0	0	0	0	0	0	0	0	0	0	0	0	0	0
15/0899		2015-06-16	publicST7092	H5	O6	0	0	0	0	0	0	0	0	0	0	0	0	0	0	0	0	0	0	0	0	0	0	0	0	0	0	0	0	0	0	0	0	0	0	0	0	0	0	0	0	0	0	0	0
15/0915		2015-06-18	publicST1193	H5	O75	0	0	0	0	0	0	0	0	0	0	0	0	0	0	0	0	0	0	0	0	0	0	0	0	0	0	0	0	0	0	0	0	0	0	0	0	0	0	0	0	0	0	0	0
15/0926		2015-06-19	publicST88	H19	Unknown	0	0	0	0	0	0	0	0	0	0	0	0	0	0	0	0	0	0	0	0	0	0	0	0	0	0	0	0	0	0	0	0	0	0	0	0	0	0	0	0	0	0	0	0
15/0930		2015-06-21	publicST409	H55	O75	0	0	0	0	0	0	0	0	0	0	0	0	0	0	0	0	0	0	0	0	0	0	0	0	0	0	0	0	0	0	0	0	0	0	0	0	0	0	0	0	0	0	0	0
15/1114		2015-07-24	publicST1618	H1	O4	0	0	0	0	0	0	0	0	0	0	0	0	0	0	0	0	0	0	0	0	0	0	0	0	0	0	0	0	0	0	0	0	0	0	0	0	0	0	0	0	0	0	0	0
15/1133		2015-07-27	publicST88	H9	O8	0	0	0	0	0	0	0	0	0	0	0	0	0	0	0	0	0	0	0	0	0	0	0	0	0	0	0	0	0	0	0	0	0	0	0	0	0	0	0	0	0	0	0	0
15/1135		2015-07-26	publicST48	H11	O15	0	0	0	0	0	0	0	0	0	0	0	0	0	0	0	0	0	0	0	0	0	0	0	0	0	0	0	0	0	0	0	0	0	0	0	0	0	0	0	0	0	0	0	0
15/1225		2015-08-07	publicST428	H4	O117	0	0	0	0	0	0	0	0	0	0	0	0	0	0	0	0	0	0	0	0	0	0	0	0	0	0	0	0	0	0	0	0	0	0	0	0	0	0	0	0	0	0	0	0
15/1227		2015-08-08	publicST420	H31	O134	0	0	0	0	0	0	0	0	0	0	0	0	0	0	0	0	0	0	0	0	0	0	0	0	0	0	0	0	0	0	0	0	0	0	0	0	0	0	0	0	0	0	0	0
15/1293	ESBL +	2015-08-22	publicST131	H4	O25	0	0	0	0	0	0	0	0	0	0	0	0	0	0	0	0	0	0	0	0	0	0	0	0	0	0	0	0	0	0	0	0	0	0	0	0	0	0	0	0	0	0	0	0
15/1320		2015-08-26	publicST404	H5	O75	0	0	0	0	0	0	0	0	0	0	0	0	0	0	0	0	0	0	0	0	0	0	0	0	0	0	0	0	0	0	0	0	0	0	0	0	0	0	0	0	0	0	0	0
15/1354		2015-08-28	publicST14	H5	O18ac	0	0	0	0	0	0	0	0	0	0	0	0	0	0	0	0	0	0	0	0	0	0	0	0	0	0	0	0	0	0	0	0	0	0	0	0	0	0	0	0	0	0	0	0
15/1378		2015-08-31	publicST73	H1	O6	0	0	0	0	0	0	0	0	0	0	0	0	0	0	0	0	0	0	0	0	0	0	0	0	0	0	0	0	0	0	0	0	0	0	0	0	0	0	0	0	0	0	0	0
15/1448		2015-09-10	publicST3858	H10	O8	0	0	0	0	0	0	0	0	0	0	0	0	0	0	0	0	0	0	0	0	0	0	0	0	0	0	0	0	0	0	0	0	0	0	0	0	0	0	0	0	0	0	0	0
15/1457		2015-09-13	publicST131	H4	O25	0	0	0	0	0	0	0	0	0	0	0	0	0	0	0	0	0	0	0	0	0	0	0	0	0	0	0	0	0	0	0	0	0	0	0	0	0	0	0	0	0	0	0	0
15/1467		2015-09-15	publicST23	H12	O9a	0	0	0	0	0	0	0	0	0	0	0	0	0	0	0	0	0	0	0	0	0	0	0	0	0	0	0	0	0	0	0	0	0	0	0	0	0	0	0	0	0	0	0	0
15/1606	ESBL+	2015-09-28	publicST131	H4	O25	0	0	0	0	0	0	0	0	0	0	0	0	0	0	0	0	0	0	0	0	0	0	0	0	0	0	0	0	0	0	0	0	0	0	0	0	0	0	0	0	0	0	0	0
15/1615		2015-09-29	publicST23	H4	O78	0	0	0	0	0	0	0	0	0	0	0	0	0	0	0	0	0	0	0	0	0	0	0	0	0	0	0	0	0	0	0	0	0	0	0	0	0	0	0	0	0	0	0	0
15/1630		2015-10-03	publicST88	H17	O9	100	0	0	0	0	0	0	0	0	0	0	0	0	0	0	0	0	0	0	0	0	0	0	0	0	0	0	0	0	0	0	0	0	0	0	0	0	0	0	0	0	0	0	0
15/1724		2015-10-15	publicST69	H18	O15	0	0	0	0	0	0	0	0	0	0	0	0	0	0	0	0	0	0	0	0	0	0	0	0	0	0	0	0	0	0	0	0	0	0	0	0	0	0	0	0	0	0	0	0
15/1725		2015-10-16	publicST2279	H4	O25	0	0	0	0	0	0	0	0	0	0	0	0	0	0	0	0	0	0	0	0	0	0	0	0	0	0	0	0	0	0	0	0	0	0	0	0	0	0	0	0	0	0	0	0
15/1745		2015-10-19	publicST131	H4	O25	0	0	0	0	0	0	0	0	0	0	0	0	0	0	0	0	0	0	0	0	0	0	0	0	0	0	0	0	0	0	0	0	0	0	0	0	0	0	0	0	0	0	0	0
15/1823		2015-11-03	publicST131	H4	O25	0	0	0	0	0	0	0	0	0	0	0	0	0	0	0	0	0	0	0	0	0	0	0	0	0	0	0	0	0	0	0	0	0	0	0	0	0	0	0	0	0	0	0	0
15/1923		2015-11-15	publicST10	H17	O8	0	0	0	0	0	0	0	0	0	0	0	0	0	0	0	0	0	0	0	0	0	0	0	0	0	0	0	0	0	0	0	0	0	0	0	0	0	0	0	0	0	0	0	0
15/1924	ESBL +	2015-11-17	publicST38	H30	O153	0	0	0	0	0	0	0	0	0	0	0	0	0	0	0	0	0	0	0	0	0	0	0	0	0	0	0	0	0	0	0	0	0	0	0	0	0	0	0	0	0	0	0	0
15/1931		2015-11-15	publicST6255	H20	O155	0	0	0	0	0	0	0	0	0	0	0	0	0	0	0	0	0	0	0	0	0	0	0	0	0	0	0	0	0	0	0	0	0	0	0	0	0	0	0	0	0	0	0	0
15/1982		2015-11-22	publicST23	H9	O8	0	0	0	0	0	0	0	0	0	0	0	0	0	0	0	0	0	0	0	0	0	0	0	0	0	0	0	0	0	0	0	0	0	0	0	0	0	0	0	0	0	0	0	0
15/2066		2015-12-15	publicST62	H45	O7	0	0	0	0	0	0	0	0	0	0	0	0	0	0	0	0	0	0	0	0	0	0	0	0	0	0	0	0	0	0	0	0	0	0	0	0	0	0	0	0	0	0	0	0
15/2072		2015-12-15	publicST117	H4	O161	0	0	0	0	0	0	0	0	0	0	0	0	0	0	0	0	0	0	0	0	0	0	0	0	0	0	0	0	0	0	0	0	0	0	0	0	0	0	0	0	0	0	0	0
15/2152		2015-12-23	publicST636	H7	O21	0	0	0	0	0	0	0	0	0	0	0	0	0	0	0	0	0	0	0	0	0	0	0	0	0	0	0	0	0	0	0	0	0	0	0	0	0	0	0	0	0	0	0	0
15/2180		2015-12-27	publicST117	H4	O33	0	0	0	0	0	0	0	0	0	0	0	0	0	0	0	0	0	0	0	0	0	0	0	0	0	0	0	0	0	0	0	0	0	0	0	0	0	0	0	0	0	0	0	0
18/0017		2018-01-01	publicST998	H6	O50	0	0	0	0	0	0	0	0	0	0	0	0	0	0	0	0	0	0	0	0	0	0	0	0	0	0	0	0	0	0	0	0	0	0	0	0	0	0	0	0	0	0	0	0
18/0046		2018-01-04	publicST131	H5	O16	0	0	0	0	0	0	0	0	0	0	0	0	0	0	0	0	0	0	0	0	0	0	0	0	0	0	0	0	0	0	0	0	0	0	0	0	0	0	0	0	0	0	0	0
18/0088		2018-01-16	publicST3764	H4	O7	0	0	0	0	0	0	0	0	0	0	0	0	0	0	0	0	0	0	0	0	0	0	0	0	0	0	0	0	0	0	0	0	0	0	0	0	0	0	0	0	0	0	0	0
18/0127		2018-01-24	publicST10	H27	O109	0	0	0	0	0	0	0	0	0	0	0	0	0	0	0	0	0	0	0	0	0	0	0	0	0	0	0	0	0	0	0	0	0	0	0	0	0	0	0	0	0	0	0	0
18/0155		2018-01-30	publicST69	H18	O5	0	0	0	0	0	0	0	0	0	0	0	0	0	0	0	0	0	0	0	0	0	0	0	0	0	0	0	0	0	0	0	0	0	0	0	0	0	0	0	0	0	0	0	0
18/0175		2018-02-01	publicST167	H9	O9a	0	0	0	0	0	0	0	0	0	0	0	0	0	0	0	0	0	0	0	0	0	0	0	0	0	0	0	0	0	0	0	0	0	0	0	0	0	0	0	0	0	0	0	0
18/0176		2018-02-01	publicST131	H4	O25	0	0	0	0	0	0	0	0	0	0	0	0	0	0	0	0	0	0	0	0	0	0	0	0	0	0	0	0	0	0	0	0	0	0	0	0	0	0	0	0	0	0	0	0
18/0237		2018-02-07	publicST95	H7	O1	0	0	0	0	0	0	0	0	0	0	0	0	0	0	0	0	0	0	0	0	0	0	0	0	0	0	0	0	0	0	0	0	0	0	0	0	0	0	0	0	0	0	0	0
18/0245		2018-02-10	publicST154	H46	Unknown	0	0	0	0	0	0	0	0	0	0	0	0	0	0	0	0	0	0	0	0	0	0	0	0	0	0	0	0	0	0	0	0	0	0	0	0	0	0	0	0	0	0	0	0
18/0254		2018-02-10	publicST69	H18	O15	0	0	0	0	0	0	0	0	0	0	0	0	0	0	0	0	0	0	0	0	0	0	0	0	0	0	0	0	0	0	0	0	0	0	0	0	0	0	0	0	0	0	0	0
18/0256		2018-02-11	publicST69	H4	O117	0	0	0	0	0	0	0	0	0	0	0	0	0	0	0	0	0	0	0	0	0	0	0	0	0	0	0	0	0	0	0	0	0	0	0	0	0	0	0	0	0	0	0	0
18/0274		2018-02-14	publicST131	H4	O25	0	0	0	0	0	0	0	0	0	0	0	0	0	0	0	0	0	0	0	0	0	0	0	0	0	0	0	0	0	0	0	0	0	0	0	0	0	0	0	0	0	0	0	0
18/0334		2018-02-24	publicST73	H1	O6	0	0	0	0	0	0	0	0	0	0	0	0	0	0	0	0	0	0	0	0	0	0	0	0	0	0	0	0	0	0	0	0	0	0	0	0	0	0	0	0	0	0	0	0
18/0348		2018-02-26	publicST131	H4	O25	0	0	0	0	0	0	0	0	0	0	0	0	0	0	0	0	0	0	0	0	0	0	0	0	0	0	0	0	0	0	0	0	0	0	0	0	0	0	0	0	0	0	0	0
18/0362		2018-02-26	publicST131	H4	O25	0	0	0	0	0	0	0	0	0	0	0	0	0	0	0	0	0	0	0	0	0	0	0	0	0	0	0	0	0	0	0	0	0	0	0	0	0	0	0	0	0	0	0	0
18/0421	ESBL +	2018-03-08	publicST131	H4	O25	0	0	0	0	0	0	0	0	0	0	0	0	0	0	0	0	0	0	0	0	0	0	0	0	0	0	0	0	0	0	0	0	0	0	0	0	0	0	0	0	0	0	0	0
18/0423		2018-03-08	publicST69	H4	O117	0	0	0	0	0	0	0	0	0	0	0	0	0	0	0	0	0	0	0	0	0	0	0	0	0	0	0	0	0	0	0	0	0	0	0	0	0	0	0	0	0	0	0	0
18/0432		2018-03-09	publicST69	H4	O117	0	0	0	0	0	0	0	0	0	0	0	0	0	0	0	0	0	0	0	0	0	0	0	0	0	0	0	0	0	0	0	0	0	0	0	0	0	0	0	0	0	0	0	0
18/0473		2018-03-18	publicST6701	H21	O147	0	0	0	0	0	0	0	0	0	0	0	0	0	0	0	0	0	0	0	0	0	0	0	0	0	0	0	0	0	0	0	0	0	0	0	0	0	0	0	0	0	0	0	0
18/0475		2018-03-20	publicST683	H25	O100	0	0	0	0	0	0	0	0	0	0	0	0	0	0	0	0	0	0	0	0	0	0	0	0	0	0	0	0	0	0	0	0	0	0	0	0	0	0	0	0	0	0	0	0
18/0609		2018-04-10	publicST13128	H2	O128ac	0	0	0	0	0	0	0	0	0	0	0	0	0	0	0	0	0	0	0	0	0	0	0	0	0	0	0	0	0	0	0	0	0	0	0	0	0	0	0	0	0	0	0	0
18/0654		2018-04-17	publicST73	H1	O6	0	0	0	0	0	0	0	0	0	0	0	0	0	0	0	0	0	0	0	0	0	0	0	0	0	0	0	0	0	0	0	0	0	0	0	0	0	0	0	0	0	0	0	0
18/0664		2018-04-19	publicST95	H7	O1	0	0	0	0	0	0	0	0	0	0	0	0	0	0	0	0	0	0	0	0	0	0	0	0	0	0	0	0	0	0	0	0	0	0	0	0	0	0	0	0	0	0	0	0
18/0665		2018-04-20	publicST69	H18	O15	0	0	0	0	0	0	0	0	0	0	0	0	0	0	0	0	0	0	0	0	0	0	0	0	0	0	0	0	0	0	0	0	0	0	0	0	0	0	0	0	0	0	0	0
18/0702		2018-04-26	publicST12	H5	O4	0	0	0	0	0	0	0	0	0	0	0	0	0	0	0	0	0	0	0	0	0	0	0	0	0	0	0	0	0	0	0	0	0	0	0	0	0	0	0	0	0	0	0	0
18/0703		2018-04-26	publicST1193	H5	O75	0	0	0	0	0	0	0	0	0	0	0	0	0	0	0	0	0	0	0	0	0	0	0	0	0	0	0	0	0	0	0	0	0	0	0	0	0	0	0	0	0	0	0	0
18/0747		2018-05-04	publicST95	H7	O1	0	0	0	0	0	0	0	0	0	0	0	0	0	0	0	0	0	0	0	0	0	0	0	0	0	0	0	0	0	0	0	0	0	0	0	0	0	0	0	0	0	0	0	0
18/0755		2018-05-05	publicST93	H4	O7	0	0	0	0	0	0	0	0	0	0	0	0	0	0	0	0	0	0	0	0	0	0	0	0	0	0	0	0	0	0	0	0	0	0	0	0	0	0	0	0	0	0	0	0
18/0758		2018-05-06	publicST131	H4	O25	0	0	0	0	0	0	0	0	0	0	0	0	0	0	0	0	0	0	0	0	0	0	0	0	0	0	0	0	0	0	0	0	0	0	0	0	0	0	0	0	0	0	0	0
18/0771	ESBL +	2018-05-07	publicST44	H4	O101	0	0	0	0	0	0	0	0	0	0	0	0	0	0	0	0	0	0	0	0	0	0	0	0	0	0	0	0	0	0	0	0	0	0	0	0	0	0	0	0	0	0	0	0
18/0815		2018-05-20	publicST69	H18	O17/O44	0	0	0	0	0	0	0	0	0	0	0	0	0	0	0	0	0	0	0	0	0	0	0	0	0	0	0	0	0	0	0	0	0	0	0	0	0	0	0	0	0	0	0	0
18/0932	ESBL +	2018-06-08	publicST69	H6	O15	0	0	0	0	0	0	0	0	0	0	0	0	0	0	0	0	0	0	0	0	0	0	0	0	0	0	0	0	0	0	0	0	0	0	0	0	0	0	0	0	0	0	0	0
18/0974		2018-06-14	publicST95	H7	O1	0	0	0	0	0	0	0	0	0	0	0	0	0	0	0	0	0	0	0	0	0	0	0	0	0	0	0	0	0	0	0	0	0	0	0	0	0	0	0	0	0	0	0	0
18/0978		2018-06-16	publicST131	H4	O25	0	0	0	0	0	0	0	0	0	0	0	0	0	0	0	0	0	0	0	0	0	0	0	0	0	0	0	0	0	0	0	0	0	0	0	0	0	0	0	0	0	0	0	0
18/1081		2018-06-28	publicST69	H18	O17/O44	0	0	0	0	0	0	0	0	0	0	0	0	0	0	0	0	0	0	0	0	0	0	0	0	0	0	0	0	0	0	0	0	0	0	0	0	0	0	0	0	0	0	0	0
18/1121		2018-07-05	publicST196	H7	Unknown	0	0	0	0	0	0	0	0	0	0	0	0	0	0	0	0	0	0	0	0	0	0	0	0	0	0	0	0	0	0	0	0	0	0	0	0	0	0	0	0	0	0	0	0
18/1193		2018-07-12	publicST131	H4	O25	0	0	0	0	0	0	0	0	0	0	0	0	0	0	0	0	0	0	0	0	0	0	0	0	0	0	0	0	0	0	0	0	0	0	0	0	0	0	0	0	0	0	0	0
18/1198		2018-07-14	publicST2562	H45	O106	0	0	0	0	0	0	0	0	0	0	0	0	0	0	0	0	0	0	0	0	0	0	0	0	0	0	0	0	0	0	0	0	0	0	0	0	0	0	0	0	0	0	0	0
18/1238		2018-07-19	publicST1431	H10	O9a	0	0	0	0	0	0	0	0	0	0	0	0	0	0	0	0	0	0	0	0	0	0	0	0	0	0	0	0	0	0	0	0	0	0	0	0	0	0	0	0	0	0	0	0
18/1285		2018-07-26	publicST744	H10	Unknown	0	0	0	0	0	0	0	0	0	0	0	0	0	0	0	0	0	0	0	0	0	0	0	0	0	0	0	0	0	0	0	0	0	0	0	0	0	0	0	0	0	0	0	0
18/1310		2018-07-30	publicST131	H4	O25	0	0	0	0	0	0	0	0	0	0	0	0	0	0	0	0	0	0	0	0	0	0	0	0	0	0	0	0	0	0	0	0	0	0	0	0	0	0	0	0	0	0	0	0
18/1323		2018-08-01	publicST12	H5	O4	0	0	0	0	0	0	0	0	0	0	0	0	0	0	0	0	0	0	0	0	0	0	0	0	0	0	0	0	0	0	0	0	0	0	0	0	0	0	0	0	0	0	0	0
18/1333		2018-08-03	publicST101	H21	O153	0	0	0	0	0	0	0	0	0	0	0	0	0	0	0	0	0	0	0	0	0	0	0	0	0	0	0	0	0	0	0	0	0	0	0	0	0	0	0	0	0	0	0	0
18/1370		2018-08-10	publicST1431	H19	O9	0	0	0	0	0	0	0	0	0	0	0	0	0	0	0	0	0	0	0	0	0	0	0	0	0	0	0	0	0	0	0	0	0	0	0	0	0	0	0	0	0	0	0	0
18/1374		2018-08-12	publicST538	H4	O13/O129	0	0	0	0	0	0	0	0	0	0	0	0	0	0	0	0	0	0	0	0	0	0	0	0	0	0	0	0	0	0	0	0	0	0	0	0	0	0	0	0	0	0	0	0
18/1386		2018-08-10	publicST69	H18	O15	0	0	0	0	0	0	0	0	0	0	0	0	0	0	0	0	0	0	0	0	0	0	0	0	0	0	0	0	0	0	0	0	0	0	0	0	0	0	0	0	0	0	0	0
18/1414		2018-08-13	publicST538	H4	O13/O129	0	0	0	0	0	0	0	0	0	0	0	0	0	0	0	0	0	0	0	0	0	0	0	0	0	0	0	0	0	0	0	0	0	0	0	0	0	0	0	0	0	0	0	0
18/1439		2018-08-18	publicST538	H4	O13/O129	0	0	0	0	0	0	0	0	0	0	0	0	0	0	0	0	0	0	0	0	0	0	0	0	0	0	0	0	0	0	0	0	0	0	0	0	0	0	0	0	0	0	0	0
18/1449		2018-08-19	publicST69	H18	O86	0	0	0	0	0	0	0	0	0	0	0	0	0	0	0	0	0	0	0	0	0	0	0	0	0	0	0	0	0	0	0	0	0	0	0	0	0	0	0	0	0	0	0	0
18/1469		2018-08-21	publicST62	H45	O7	0	0	0	0	0	0	0	0	0	0	0	0	0	0	0	0	0	0	0	0	0	0	0	0	0	0	0	0	0	0	0	0	0	0	0	0	0	0	0	0	0	0	0	0
18/1887			publicST117	H4	O161	0	0	0	0	0	0	0	0	0	0	0	0	0	0	0	0	0	0	0	0	0	0	0	0	0	0	0	0	0	0	0	0	0	0	0	0	0	0	0	0	0	0	0	0
[truncated: 1,729 more columns]

## Sheet: Supplementary data 2
Key	Sample	AMIKAC		AMOXIC		AMOCL2		AMOCL		AZTREO		CEFEP		CEFOTA		CEFTAZ		CFZAVI		CIPROF		COLLIST		ERTAPENEM		FZNTAZO		GENTAM		IMIPENEM		MEROPENEM		PIPERAC		PIPTAZO		TEMOC		TIGEC		TOBRAM		TRISUL
00/0012	00-012	<= 2	SUSC	= 4	SUSC	= 4	SUSC	= 4	SUSC	<= 0.5	SUSC	<= 0.5	SUSC	<= 0.5	SUSC	<= 0.5	SUSC	<= 0.5	NOINTP	<= 0.06	SUSC	<= 0.5	SUSC	<= 0.12	SUSC	<= 0.5	NOINTP	<= 0.5	SUSC	<= 0.5	SUSC	<= 0.12	SUSC	<= 2	SUSC	<= 1	SUSC	= 8	NOINTP	<= 0.25	SUSC	<= 1	SUSC	<= 0.5	SUSC
00/0051	00-051	<= 2	SUSC	= 4	SUSC	= 4	SUSC	= 4	SUSC	<= 0.5	SUSC	<= 0.5	SUSC	<= 0.5	SUSC	<= 0.5	SUSC	<= 0.5	NOINTP	<= 0.06	SUSC	= 1	SUSC	<= 0.12	SUSC	<= 0.5	NOINTP	= 1	SUSC	<= 0.5	SUSC	<= 0.12	SUSC	<= 2	SUSC	= 2	SUSC	= 4	NOINTP	<= 0.25	SUSC	<= 1	SUSC	<= 0.5	SUSC
00/0063	00-063	<= 2	SUSC	> 32	RESIST	= 4	SUSC	= 8	SUSC	<= 0.5	SUSC	<= 0.5	SUSC	<= 0.5	SUSC	<= 0.5	SUSC	<= 0.5	NOINTP	<= 0.06	SUSC	= 1	SUSC	<= 0.12	SUSC	<= 0.5	NOINTP	<= 0.5	SUSC	<= 0.5	SUSC	<= 0,12	SUSC	= 16	INTERM	= 2	SUSC	= 4	NOINTP	<= 0.25	SUSC	<= 1	SUSC	<= 0.5	SUSC
00/0099	00-099	= 8	SUSC	= 8	SUSC	= 8	SUSC	= 8	SUSC	<= 0.5	SUSC	<= 0.5	SUSC	<= 0.5	SUSC	<= 0.5	SUSC	<= 0.5	NOINTP	<= 0.06	SUSC	<= 0.5	SUSC	<= 0.12	SUSC	<= 0.5	NOINTP	= 1	SUSC	<= 0.5	SUSC	<= 0.5	SUSC			= 8	SUSC	= 8	NOINTP	<= 0.25	SUSC	= 2	SUSC	<= 0.5	SUSC
00/0109	00-109	<= 2	SUSC	> 32	RESIST	= 16	RESIST	= 8	SUSC	<= 0.5	SUSC	<= 0.5	SUSC	<= 0.5	SUSC	<= 0.5	SUSC	<= 0.5	NOINTP	= 0.12	SUSC	<= 0.5	SUSC	<= 0.12	SUSC	<= 0.5	NOINTP	<= 0.5	SUSC	<= 0.5	SUSC	<= 0.5	SUSC			= 2	SUSC	= 8	NOINTP	<= 0.25	SUSC	<= 1	SUSC	<= 0.5	SUSC
00/0110	00-110	<= 2	SUSC	> 32	RESIST	> 64	RESIST	= 32	RESIST	<= 0.5	SUSC	<= 0.5	SUSC	<= 0.5	SUSC	<= 0.5	SUSC	<= 0.5	NOINTP	= 8	RESIST	<= 0.5	SUSC	<= 0.12	SUSC	<= 0.5	NOINTP	= 1	SUSC	<= 0.5	SUSC	<= 0.5	SUSC			= 64	RESIST	= 4	NOINTP	<= 0.25	SUSC	= 4	INTER	> 32	RESIST
00/0138	00-138	<= 2	SUSC	= 8	SUSC	= 8	SUSC	= 8	SUSC	<= 0.5	SUSC	<= 0.5	SUSC	<= 0.5	SUSC	<= 0.5	SUSC	<= 0.5	NOINTP	<= 0.06	SUSC	<= 0.5	SUSC	<= 0.12	SUSC	<= 0.5	NOINTP	= 1	SUSC	<= 0.5	SUSC	<= 0.5	SUSC			= 2	SUSC	= 16	NOINTP	<= 0.25	SUSC	<= 1	SUSC	<= 0.5	SUSC
00/0170	00-170	<= 2	SUSC	> 32	RESIST	= 64	RESIST	= 16	INTERM	<= 0.5	SUSC	<= 0.5	SUSC	<= 0.5	SUSC	<= 0.5	SUSC	<= 0.5	NOINTP	<= 0.06	SUSC	= 1	SUSC	<= 0.12	SUSC	<= 0.5	NOINTP	= 1	SUSC	<= 0.5	SUSC	<= 0.5	SUSC			= 4	SUSC	= 8	NOINTP	<= 0.25	SUSC	<= 1	SUSC	<= 0.5	SUSC
00/0184	00-184	<= 2	SUSC	= 8	SUSC	= 8	SUSC	= 8	SUSC	<= 0.5	SUSC	<= 0.5	SUSC	<= 0.5	SUSC	<= 0.5	SUSC	<= 0.5	NOINTP	<= 0.06	SUSC	<= 0.5	SUSC	<= 0.12	SUSC	<= 0.5	NOINTP	= 1	SUSC	<= 0.5	SUSC	<= 0.5	SUSC			= 2	SUSC	= 8	NOINTP	<= 0.25	SUSC	<= 1	SUSC	<= 0.5	SUSC
00/0191	00-191	<= 2	SUSC	= 4	SUSC	= 4	SUSC	= 4	SUSC	<= 0.5	SUSC	<= 0.5	SUSC	<= 0.5	SUSC	<= 0.5	SUSC	<= 0.5	NOINTP	<= 0.06	SUSC	<= 1	SUSC	<= 0.12	SUSC	<= 0.5	NOINTP	= 1	SUSC	<= 0.5	SUSC	<= 0.12	SUSC	<= 2	SUSC	= 2	SUSC	= 4	NOINTP	<= 0.25	SUSC	<= 1	SUSC	<= 0.5	SUSC
00/0264	00-264	<= 2	SUSC	> 32	RESIST	= 64	RESIST	= 16	INTERM	<= 0.5	SUSC	<= 0.5	SUSC	<= 0.5	SUSC	<= 0.5	SUSC	<= 0.5	NOINTP	<= 0.06	SUSC	<= 0.5	SUSC	<= 0.12	SUSC	<= 0.5	NOINTP	<= 0.5	SUSC	<= 0.5	SUSC	<= 0.5	SUSC			= 2	SUSC	= 4	NOINTP	<= 0.25	SUSC	<= 1	SUSC	> 32	RESIST
00/0293	00-293	= 4	SUSC	= 4	SUSC	= 4	SUSC	= 4	SUSC	<= 0.5	SUSC	<= 0.5	SUSC	<= 0.5	SUSC	<= 0.5	SUSC	<= 0.5	NOINTP	<= 0.06	SUSC	<= 0.5	SUSC	<= 0.12	SUSC	<= 0.5	NOINTP	<= 0.5	SUSC	<= 0.5	SUSC	<= 0.12	SUSC	<= 2	SUSC	= 2	SUSC	= 4	NOINTP	<= 0.25	SUSC	<= 1	SUSC	<= 0.5	SUSC
00/0311	00-311	<= 2	SUSC	> 32	RESIST	= 8	SUSC	= 8	SUSC	<= 0.5	SUSC	<= 0.5	SUSC	<= 0.5	SUSC	<= 0.5	SUSC	<= 0.5	NOINTP	<= 0.06	SUSC	<= 0.5	SUSC	<= 0.12	SUSC	<= 0.5	NOINTP	<= 0.5	SUSC	<= 0.5	SUSC	<= 0.5	SUSC			<= 1	SUSC	= 4	NOINTP	<= 0.25	SUSC	<= 1	SUSC	<= 0.5	SUSC
00/0329	00-329	<= 2	SUSC	= 2	SUSC	= 2	SUSC	= 2	SUSC	<= 0.5	SUSC	<= 0.5	SUSC	<= 0.5	SUSC	<= 0.5	SUSC	<= 0.5	NOINTP	<= 0.06	SUSC	<= 0.5	SUSC	<= 0.12	SUSC	<= 0.5	NOINTP	<= 0.5	SUSC	<= 0.5	SUSC	<= 0.12	SUSC	<= 2	SUSC	<= 1	SUSC	<= 1	NOINTP	<= 0.25	SUSC	<= 1	SUSC	<= 0.5	SUSC
00/0353	00-353	= 4	SUSC	> 32	RESIST	= 4	SUSC	= 4	SUSC	<= 0.5	SUSC	<= 0.5	SUSC	<= 0.5	SUSC	<= 0.5	SUSC	<= 0.5	NOINTP	<= 0.06	SUSC	<= 0.5	SUSC	<= 0.12	SUSC	<= 0.5	NOINTP	= 1	SUSC	<= 0.5	SUSC	<= 0.12	SUSC	= 32	RESIST	<= 1	SUSC	= 4	NOINTP	<= 0.25	SUSC	<= 1	SUSC	= 1	SUSC
00/0358	00-358	<= 2	SUSC	> 32	RESIST	= 8	SUSC	= 8	SUSC	<= 0.5	SUSC	<= 0.5	SUSC	<= 0.5	SUSC	<= 0.5	SUSC	<= 0.5	NOINTP	<= 0.06	SUSC	= 1	SUSC	<= 0.12	SUSC	<= 0.5	NOINTP	= 1	SUSC	<= 0.5	SUSC	<= 0.5	SUSC			= 2	SUSC	= 8	NOINTP	<= 0.25	SUSC	<= 1	SUSC	<= 0.5	SUSC
00/0370	00-370	<= 2	SUSC	> 32	RESIST	= 8	SUSC	= 8	SUSC	<= 0.5	SUSC	<= 0.5	SUSC	<= 0.5	SUSC	<= 0.5	SUSC	<= 0.5	NOINTP	<= 0.06	SUSC	<= 0.5	SUSC	<= 0.12	SUSC	<= 0.5	NOINTP	<= 0.5	SUSC	<= 0.5	SUSC	<= 0.5	SUSC			= 2	SUSC	= 4	NOINTP	<= 0.25	SUSC	<= 1	SUSC	<= 0.5	SUSC
00/0374	00-374	= 4	SUSC	= 2	SUSC	= 2	SUSC	= 4	SUSC	<= 0.5	SUSC	<= 0.5	SUSC	<= 0.5	SUSC	<= 0.5	SUSC	<= 0.5	NOINTP	<= 0.06	SUSC	<= 0.5	SUSC	<= 0.12	SUSC	<= 0.5	NOINTP	= 1	SUSC	<= 0.5	SUSC	<= 0.12	SUSC	<= 2	SUSC	= 2	SUSC	= 4	NOINTP	<= 0.25	SUSC	<= 1	SUSC	<= 0.5	SUSC
00/0394	00-394	<= 2	SUSC	= 4	SUSC	= 4	SUSC	= 4	SUSC	<= 0.5	SUSC	<= 0.5	SUSC	<= 0.5	SUSC	<= 0.5	SUSC	<= 0.5	NOINTP	<= 0.06	SUSC	<= 0.5	SUSC	<= 0.12	SUSC	<= 0.5	NOINTP	<= 0.5	SUSC	<= 0.5	SUSC	<= 0.12	SUSC	<= 2	SUSC	<= 1	SUSC	= 2	NOINTP	<= 0.25	SUSC	<= 1	SUSC	<= 0.5	SUSC
00/0406	00-406	= 4	SUSC	> 32	RESIST	= 16	RESIST	= 8	SUSC	<= 0.5	SUSC	<= 0.5	SUSC	<= 0.5	SUSC	<= 0.5	SUSC	<= 0.5	NOINTP	> 16	RESIST	<= 0.5	SUSC	<= 0.12	SUSC	<= 0.5	NOINTP	= 1	SUSC	<= 0.5	SUSC	<= 0.5	SUSC			= 4	SUSC	= 8	NOINTP	<= 0.25	SUSC	= 2	SUSC	> 32	RESIST
00/0458	00-458	= 4	SUSC	= 16	RESIST	= 16	RESIST	= 8	SUSC	<= 0.5	SUSC	<= 0.5	SUSC	<= 0.5	SUSC	= 1	SUSC	<= 0.5	NOINTP	> 16	RESIST	<= 0.5	SUSC	<= 0.12	SUSC	<= 0.5	NOINTP	= 1	SUSC	<= 0.5	SUSC	<= 0.5	SUSC			= 4	SUSC	= 32	NOINTP	<= 0.25	SUSC	<= 1	SUSC	> 32	RESIST
00/0506	00-506	= 4	SUSC	> 32	RESIST	= 16	RESIST	= 8	SUSC	<= 0.5	SUSC	<= 0.5	SUSC	<= 0.5	SUSC	<= 0.5	SUSC	<= 0.5	NOINTP	<= 0.06	SUSC	<= 0.5	SUSC	<= 0.12	SUSC	<= 0.5	NOINTP	= 1	SUSC	<= 0.5	SUSC	<= 0.5	SUSC			= 2	SUSC	= 4	NOINTP	<= 0.25	SUSC	<= 1	SUSC	> 32	RESIST
00/0507	00-507	<= 2	SUSC	> 32	RESIST	= 8	SUSC	= 8	SUSC	<= 0.5	SUSC	<= 0.5	SUSC	<= 0.5	SUSC	<= 0.5	SUSC	<= 0.5	NOINTP	<= 0.06	SUSC	<= 0.5	SUSC	<= 0.12	SUSC	<= 0.5	NOINTP	= 1	SUSC	<= 0.5	SUSC	<= 0.5	SUSC			<= 1	SUSC	= 4	NOINTP	<= 0.25	SUSC	<= 1	SUSC	> 32	RESIST
00/0515	00-515	<= 2	SUSC	> 32	RESIST	= 8	SUSC	= 8	SUSC	<= 0.5	SUSC	<= 0.5	SUSC	<= 0.5	SUSC	<= 0.5	SUSC	<= 0.5	NOINTP	<= 0.06	SUSC	<= 0.5	SUSC	<= 0.12	SUSC	<= 0.5	NOINTP	<= 0.5	SUSC	<= 0.5	SUSC	<= 0.5	SUSC			= 2	SUSC	= 4	NOINTP	<= 0.25	SUSC	<= 1	SUSC	<= 0.5	SUSC
00/0525	00-525	<= 2	SUSC	= 8	SUSC	= 8	SUSC	= 8	SUSC	<= 0.5	SUSC	<= 0.5	SUSC	<= 0.5	SUSC	<= 0.5	SUSC	<= 0.5	NOINTP	<= 0.06	SUSC	<= 0.5	SUSC	<= 0.12	SUSC	<= 0.5	NOINTP	= 1	SUSC	<= 0.5	SUSC	<= 0.12	SUSC	<= 2	SUSC	= 2	SUSC	= 8	NOINTP	<= 0.25	SUSC	<= 1	SUSC	<= 0.5	SUSC
00/0527	00-527	<= 2	SUSC	> 32	RESIST	> 64	RESIST	= 32	RESIST	<= 0.5	SUSC	= 1	SUSC	<= 0.5	SUSC	<= 0.5	SUSC	<= 0.5	NOINTP	<= 0.06	SUSC	<= 0.5	SUSC	<= 0.12	SUSC	<= 0.5	NOINTP	= 1	SUSC	<= 0.5	SUSC	<= 0.5	SUSC			= 32	RESIST	= 16	NOINTP	<= 0.25	SUSC	<= 1	SUSC	<= 0.5	SUSC
00/0529	00-529	<= 2	SUSC	= 32	RESIST	= 32	RESIST	= 16	INTERM	<= 0.5	SUSC	<= 0.5	SUSC	<= 0.5	SUSC	= 1	SUSC	<= 0.5	NOINTP	<= 0.06	SUSC	= 1	SUSC	<= 0.12	SUSC	= 1	NOINTP	= 1	SUSC	<= 0.5	SUSC	<= 0.5	SUSC			= 8	SUSC	= 16	NOINTP	<= 0.25	SUSC	<= 1	SUSC	<= 0.5	SUSC
00/0559	00-559	<= 2	SUSC	> 32	RESIST	= 16	RESIST	= 8	SUSC	<= 0.5	SUSC	<= 0.5	SUSC	<= 0.5	SUSC	<= 0.5	SUSC	<= 0.5	NOINTP	<= 0.06	SUSC	<= 0.5	SUSC	<= 0.12	SUSC	<= 0.5	NOINTP	= 1	SUSC	<= 0.5	SUSC	<= 0.5	SUSC			= 2	SUSC	= 16	NOINTP	<= 0.25	SUSC	<= 1	SUSC	> 32	RESIST
00/0598	00-598	= 4	SUSC	> 32	RESIST	= 8	SUSC	= 8	SUSC	<= 0.5	SUSC	<= 0.5	SUSC	<= 0.5	SUSC	<= 0.5	SUSC	<= 0.5	NOINTP	<= 0.06	SUSC	<= 0.5	SUSC	<= 0.12	SUSC	<= 0.5	NOINTP	= 1	SUSC	<= 0.5	SUSC	<= 0.5	SUSC			= 2	SUSC	= 4	NOINTP	<= 0.25	SUSC	<= 1	SUSC	<= 0.5	SUSC
00/0608	00-608	<= 2	SUSC	> 32	RESIST	= 8	SUSC	= 8	SUSC	<= 0.5	SUSC	<= 0.5	SUSC	<= 0.5	SUSC	<= 0.5	SUSC	<= 0.5	NOINTP	<= 0.06	SUSC	<= 0.5	SUSC	<= 0.12	SUSC	<= 0.5	NOINTP	= 1	SUSC	<= 0.5	SUSC	<= 0.5	SUSC			<= 1	SUSC	= 8	NOINTP	<= 0.25	SUSC	<= 1	SUSC	<= 0.5	SUSC
00/0621	00-621	<= 2	SUSC	> 32	RESIST	= 16	RESIST	= 8	SUSC	<= 0.5	SUSC	<= 0.5	SUSC	<= 0.5	SUSC	<= 0.5	SUSC	<= 0.5	NOINTP	<= 0.06	SUSC	<= 0.5	SUSC	<= 0.12	SUSC	<= 0.5	NOINTP	<= 0.5	SUSC	<= 0.5	SUSC	<= 0.5	SUSC			= 4	SUSC	= 16	NOINTP	<= 0.25	SUSC	<= 1	SUSC	> 32	RESIST
00/0648	00-648	= 4	SUSC	> 32	RESIST	= 8	SUSC	= 8	SUSC	<= 0.5	SUSC	<= 0.5	SUSC	<= 0.5	SUSC	<= 0.5	SUSC	<= 0.5	NOINTP	<= 0.06	SUSC	= 1	SUSC	<= 0.12	SUSC	<= 0.5	NOINTP	= 1	SUSC	<= 0.5	SUSC	<= 0.5	SUSC			= 2	SUSC	= 8	NOINTP	<= 0.25	SUSC	<= 1	SUSC	> 32	RESIST
00/0656	00-656	<= 2	SUSC	> 32	RESIST	= 16	RESIST	= 8	SUSC	<= 0.5	SUSC	<= 0.5	SUSC	<= 0.5	SUSC	<= 0.5	SUSC	<= 0.5	NOINTP	<= 0.06	SUSC	<= 0.5	SUSC	<= 0.12	SUSC	<= 0.5	NOINTP	= 1	SUSC	<= 0.5	SUSC	<= 0.5	SUSC			<= 1	SUSC	= 4	NOINTP	<= 0.25	SUSC	<= 1	SUSC	<= 0.5	SUSC
00/0658	00-658	<= 2	SUSC	= 4	SUSC	= 4	SUSC	= 4	SUSC	<= 0.5	SUSC	<= 0.5	SUSC	<= 0.5	SUSC	<= 0.5	SUSC	<= 0.5	NOINTP	<= 0.06	SUSC	<= 0.5	SUSC	<= 0.12	SUSC	<= 0.5	NOINTP	= 1	SUSC	<= 0.5	SUSC	<= 0.12	SUSC	<= 2	SUSC	<= 1	SUSC	<= 2	NOINTP	<= 0.25	SUSC	<= 1	SUSC	<= 0.5	SUSC
05/0027	05-0027	= 4	SUSC	> 32	RESIST	= 32	RESIST	= 16	INTERM	<= 0.5	SUSC	<= 0.5	SUSC	<= 0.5	SUSC	<= 0.5	SUSC	<= 0.5	NOINTP	> 16	RESIST	<= 0.5	SUSC	<= 0.12	SUSC	<= 0.5	NOINTP	= 2	SUSC	<= 0.5	SUSC	<= 0.5	SUSC			= 4	SUSC	= 32	NOINTP	<= 0.25	SUSC	= 2	SUSC	> 32	RESIST
05/0062	05-0062	<= 2	SUSC	= 4	SUSC	= 4	SUSC	= 4	SUSC	<= 0.5	SUSC	<= 0.5	SUSC	<= 0.5	SUSC	<= 0.5	SUSC	<= 0.5	NOINTP	<= 0.06	SUSC	<= 1	SUSC	<= 0.12	SUSC	<= 0.5	NOINTP	= 1	SUSC	<= 0.5	SUSC	<= 0.12	SUSC	<= 2	SUSC	<= 1	SUSC	= 4	NOINTP	<= 0.25	SUSC	<= 1	SUSC	<= 0.5	SUSC
05/0134	05-0134	<= 2	SUSC	> 32	RESIST	= 8	SUSC	= 8	SUSC	<= 0.5	SUSC	<= 0.5	SUSC	<= 0.5	SUSC	<= 0.5	SUSC	<= 0.5	NOINTP	<= 0.06	SUSC	<= 0.5	SUSC	<= 0.12	SUSC	<= 0.5	NOINTP	= 1	SUSC	<= 0.5	SUSC	<= 0.5	SUSC			<= 1	SUSC	= 4	NOINTP	<= 0.25	SUSC	<= 1	SUSC	> 32	RESIST
05/0311	05-0311	<= 2	SUSC	> 32	RESIST	= 32	RESIST	= 16	INTERM	<= 0.5	SUSC	<= 0.5	SUSC	<= 0.5	SUSC	<= 0.5	SUSC	<= 0.5	NOINTP	<= 0.06	SUSC	<= 0.5	SUSC	<= 0.12	SUSC	<= 0.5	NOINTP	= 1	SUSC	<= 0.5	SUSC	<= 0.5	SUSC			= 2	SUSC	= 4	NOINTP	<= 0.25	SUSC	<= 1	SUSC	<= 0.5	SUSC
05/0366	05-0366	<= 2	SUSC	= 2	SUSC	= 2	SUSC	= 2	SUSC	<= 0.5	SUSC	<= 0.5	SUSC	<= 0.5	SUSC	<= 0.5	SUSC	<= 0.5	NOINTP	<= 0.06	SUSC	= 1	SUSC	<= 0.12	SUSC	<= 0.5	NOINTP	= 1	SUSC	<= 0.5	SUSC	<= 0.12	SUSC	<= 2	SUSC	<= 1	SUSC	= 4	NOINTP	<= 0.25	SUSC	<= 1	SUSC	<= 0.5	SUSC
05/0449	05-0449	<= 2	SUSC	= 4	SUSC	= 4	SUSC	= 4	SUSC	<= 0.5	SUSC	<= 0.5	SUSC	<= 0.5	SUSC	<= 0.5	SUSC	<= 0.5	NOINTP	<= 0.06	SUSC	= 0.5	SUSC	<= 0.12	SUSC	<= 0.5	NOINTP	= 2	SUSC	<= 0.5	SUSC	<= 0.12	SUSC	<= 2	SUSC	<= 1	SUSC	= 4	NOINTP	<= 0.25	SUSC	<= 1	SUSC	<= 0.5	SUSC
05/0525	05-0525	= 4	SUSC	= 4	SUSC	= 4	SUSC	= 4	SUSC	<= 0.5	SUSC	<= 0.5	SUSC	<= 0.5	SUSC	<= 0.5	SUSC	<= 0.5	NOINTP	<= 0.06	SUSC	<= 0.5	SUSC	<= 0.12	SUSC	<= 0.5	NOINTP	= 1	SUSC	<= 0.5	SUSC	<= 0.12	SUSC	<= 2	SUSC	<= 1	SUSC	= 4	NOINTP	<= 0.25	SUSC	<= 1	SUSC	<= 0.5	SUSC
05/0541	05-0541	<= 2	SUSC	> 32	RESIST	= 8	SUSC	= 8	SUSC	<= 0.5	SUSC	<= 0.5	SUSC	<= 0.5	SUSC	<= 0.5	SUSC	<= 0.5	NOINTP	<= 0.06	SUSC	<= 0.5	SUSC	<= 0.12	SUSC	<= 0.5	NOINTP	<= 0.5	SUSC	<= 0.5	SUSC	<= 0.5	SUSC			= 2	SUSC	= 8	NOINTP	<= 0.25	SUSC	<= 1	SUSC	<= 0.5	SUSC
05/0570	05-0570	= 4	SUSC	> 32	RESIST	= 8	SUSC	= 8	SUSC	<= 0.5	SUSC	<= 0.5	SUSC	<= 0.5	SUSC	<= 0.5	SUSC	<= 0.5	NOINTP	<= 0.06	SUSC	<= 0.5	SUSC	<= 0.12	SUSC	<= 0.5	NOINTP	= 1	SUSC	<= 0.5	SUSC	<= 0.5	SUSC			<= 1	SUSC	= 8	NOINTP	<= 0.25	SUSC	<= 1	SUSC	<= 0.5	SUSC
05/0643	05-0643	= 4	SUSC	= 4	SUSC	= 4	SUSC	= 4	SUSC	<= 0.5	SUSC	<= 0.5	SUSC	<= 0.5	SUSC	<= 0.5	SUSC	<= 0.5	NOINTP	<= 0.06	SUSC	<= 0.5	SUSC	<= 0.12	SUSC	<= 0.5	NOINTP	= 1	SUSC	<= 0.5	SUSC	<= 0.12	SUSC	<= 2	SUSC	<= 1	SUSC	= 4	NOINTP	<= 0.25	SUSC	<= 1	SUSC	<= 0.5	SUSC
05/0645	05-0645	<= 2	SUSC	= 4	SUSC	= 4	SUSC	= 4	SUSC	<= 0.5	SUSC	<= 0.5	SUSC	<= 0.5	SUSC	<= 0.5	SUSC	<= 0.5	NOINTP	<= 0.06	SUSC	<= 0.5	SUSC	<= 0.12	SUSC	<= 0.5	NOINTP	<= 0.5	SUSC	<= 0.5	SUSC	<= 0.12	SUSC	<= 2	SUSC	= 2	SUSC	= 4	NOINTP	<= 0.25	SUSC	<= 1	SUSC	<= 0.5	SUSC
05/0674	05-0674	<= 2	SUSC	= 4	SUSC	= 4	SUSC	= 4	SUSC	<= 0.5	SUSC	<= 0.5	SUSC	<= 0.5	SUSC	<= 0.5	SUSC	<= 0.5	NOINTP	<= 0.06	SUSC	<= 0.5	SUSC	<= 0.12	SUSC	<= 0.5	NOINTP	= 1	SUSC	<= 0.5	SUSC	<= 0.12	SUSC	<= 2	SUSC	<= 1	SUSC	= 4	NOINTP	<= 0.25	SUSC	<= 1	SUSC	<= 0.5	SUSC
05/0955	05-0955	<= 2	SUSC	> 32	RESIST	> 64	RESIST	= 32	RESIST	<= 0.5	SUSC	= 1	SUSC	<= 0.5	SUSC	<= 0.5	SUSC	<= 0.5	NOINTP	<= 0.06	SUSC	<= 0.5	SUSC	<= 0.12	SUSC	<= 0.5	NOINTP	<= 0.5	SUSC	<= 0.5	SUSC	<= 0.5	SUSC			= 32	RESIST	= 8	NOINTP	<= 0.25	SUSC	<= 1	SUSC	<= 0.5	SUSC
05/0957	05-0957	<= 2	SUSC	= 4	SUSC	= 4	SUSC	= 4	SUSC	<= 0.5	SUSC	<= 0.5	SUSC	<= 0.5	SUSC	<= 0.5	SUSC	<= 0.5	NOINTP	<= 0.06	SUSC	= 1	SUSC	<= 0.12	SUSC	<= 0.5	NOINTP	<= 0.5	SUSC	<= 0.5	SUSC	<= 0.5	SUSC	<= 2	SUSC	<= 1	SUSC	= 2	NOINTP	<= 0.25	SUSC	<= 1	SUSC	<= 0.5	SUSC
05/0991	05-0991	<= 2	SUSC	> 32	RESIST	= 64	RESIST	= 32	RESIST	<= 0.5	SUSC	<= 0.5	SUSC	<= 0.5	SUSC	<= 0.5	SUSC	<= 0.5	NOINTP	<= 0.06	SUSC	<= 0.5	SUSC	<= 0.12	SUSC	<= 0.5	NOINTP	<= 0.5	SUSC	<= 0.5	SUSC	<= 0.5	SUSC			= 2	SUSC	= 4	NOINTP	<= 0.25	SUSC	<= 1	SUSC	> 32	RESIST
05/1051	05-1051	= 4	SUSC	= 4	SUSC	= 4	SUSC	= 4	SUSC	<= 0.5	SUSC	<= 0.5	SUSC	<= 0.5	SUSC	<= 0.5	SUSC	<= 0.5	NOINTP	<= 0.06	SUSC	<= 0.5	SUSC	<= 0.12	SUSC	<= 0.5	NOINTP	= 1	SUSC	<= 0.5	SUSC	<= 0.12	SUSC	<= 2	SUSC	= 2	SUSC	= 4	NOINTP	<= 0.25	SUSC	<= 1	SUSC	<= 0.5	SUSC
05/1189	05-1189	<= 2	SUSC	= 4	SUSC	= 4	SUSC	= 4	SUSC	<= 0.5	SUSC	<= 0.5	SUSC	<= 0.5	SUSC	<= 0.5	SUSC	<= 0.5	NOINTP	<= 0.06	SUSC	<= 0.5	SUSC	<= 0.12	SUSC	<= 0.5	NOINTP	<= 0.5	SUSC	<= 0.5	SUSC	<= 0.12	SUSC	<= 2	SUSC	= 2	SUSC	= 8	NOINTP	<= 0.25	SUSC	<= 1	SUSC	<= 0.5	SUSC
05/1200	05-1200	<= 2	SUSC	= 4	SUSC	= 4	SUSC	= 8	SUSC	<= 0.5	SUSC	<= 0.5	SUSC	<= 0.5	SUSC	<= 0.5	SUSC	<= 0.5	NOINTP	<= 0.06	SUSC	<= 0.5	SUSC	<= 0.12	SUSC	<= 0.5	NOINTP	<= 0.5	SUSC	<= 0.5	SUSC	<= 0.12	SUSC	<= 2	SUSC	= 2	SUSC	= 4	NOINTP	<= 0.25	SUSC	<= 1	SUSC	<= 0.5	SUSC
05/1259	05-1259	<= 2	SUSC	> 32	RESIST	= 16	RESIST	= 16	INTERM	<= 0.5	SUSC	<= 0.5	SUSC	<= 0.5	SUSC	<= 0.5	SUSC	<= 0.5	NOINTP	= 0.25	SUSC	<= 0.5	SUSC	<= 0.12	SUSC	<= 0.5	NOINTP	= 1	SUSC	<= 0.5	SUSC	<= 0.5	SUSC			= 2	SUSC	= 8	NOINTP	<= 0.25	SUSC	<= 1	SUSC	= 2	SUSC
05/1260	05-1260	<= 2	SUSC	= 8	SUSC	= 4	SUSC	= 4	SUSC	<= 0.5	SUSC	<= 0.5	SUSC	<= 0.5	SUSC	<= 0.5	SUSC	<= 0.5	NOINTP	<= 0.06	SUSC	<= 0.5	SUSC	<= 0.12	SUSC	<= 0.5	NOINTP	= 1	SUSC	<= 0.5	SUSC	<= 0.12	SUSC	<= 2	SUSC	= 2	SUSC	= 8	NOINTP	<= 0.25	SUSC	<= 1	SUSC	<= 0.5	SUSC
05/1276	05-1276	<= 2	SUSC	= 4	SUSC	= 4	SUSC	= 8	SUSC	<= 0.5	SUSC	<= 0.5	SUSC	<= 0.5	SUSC	<= 0.5	SUSC	<= 0.5	NOINTP	<= 0.06	SUSC	<= 0.5	SUSC	<= 0.12	SUSC	<= 0.5	NOINTP	= 1	SUSC	<= 0.5	SUSC	<= 0.12	SUSC	<= 2	SUSC	= 2	SUSC	= 4	NOINTP	<= 0.25	SUSC	<= 1	SUSC	<= 0.5	SUSC
05/1353	05-1353	= 4	SUSC	> 32	RESIST	= 8	SUSC	= 8	SUSC	<= 0.5	SUSC	<= 0.5	SUSC	<= 0.5	SUSC	<= 0.5	SUSC	<= 0.5	NOINTP	<= 0.06	SUSC	<= 0.5	SUSC	<= 0.12	SUSC	<= 0.5	NOINTP	= 1	SUSC	<= 0.5	SUSC	<= 0.5	SUSC			= 2	SUSC	= 8	NOINTP	<= 0.25	SUSC	<= 1	SUSC	> 32	RESIST
05/1455	05-1455	= 8	SUSC	> 32	RESIST	= 16	RESIST	= 8	SUSC	<= 0.5	SUSC	<= 0.5	SUSC	<= 0.5	SUSC	<= 0.5	SUSC	<= 0.5	NOINTP	<= 0.06	SUSC	= 1	SUSC	<= 0.12	SUSC	<= 0.5	NOINTP	= 2	SUSC	<= 0.5	SUSC	<= 0.5	SUSC			= 2	SUSC	= 4	NOINTP	<= 0.25	SUSC	<= 1	SUSC	> 32	RESIST
05/1467	05-1467	<= 2	SUSC	> 32	RESIST	> 64	RESIST	= 32	RESIST	<= 0.5	SUSC	<= 0.5	SUSC	<= 0.5	SUSC	<= 0.5	SUSC	<= 0.5	NOINTP	> 16	RESIST	<= 0.5	SUSC	<= 0.12	SUSC	<= 0.5	NOINTP	> 8	RESIST	<= 0.5	SUSC	<= 0.5	SUSC			= 8	SUSC	= 4	NOINTP	<= 0.25	SUSC	= 16	RESIST	<= 0.5	SUSC
05/1533	05-1533	= 4	SUSC	= 8	SUSC	= 4	SUSC	= 4	SUSC	<= 0.5	SUSC	<= 0.5	SUSC	<= 0.5	SUSC	<= 0.5	SUSC	<= 0.5	NOINTP	<= 0.06	SUSC	= 1	SUSC	<= 0.12	SUSC	<= 0.5	NOINTP	<= 0.5	SUSC	<= 0.5	SUSC	<= 0.12	SUSC	<= 2	SUSC	= 2	SUSC	= 8	NOINTP	<= 0.25	SUSC	<= 1	SUSC	<= 0.5	SUSC
05/1534	05-1534	<= 2	SUSC	> 32	RESIST	= 16	RESIST	= 8	SUSC	<= 0.5	SUSC	<= 0.5	SUSC	<= 0.5	SUSC	<= 0.5	SUSC	<= 0.5	NOINTP	= 0.25	SUSC	<= 0.5	SUSC	<= 0.12	SUSC	<= 0.5	NOINTP	<= 0.5	SUSC	<= 0.5	SUSC	<= 0.5	SUSC			= 2	SUSC	= 4	NOINTP	<= 0.25	SUSC	<= 1	SUSC	> 32	RESIST
05/1549	05-1549	<= 2	SUSC	> 32	RESIST	= 8	SUSC	= 8	SUSC	<= 0.5	SUSC	<= 0.5	SUSC	<= 0.5	SUSC	<= 0.5	SUSC	<= 0.5	NOINTP	<= 0.06	SUSC	<= 0.5	SUSC	<= 0.12	SUSC	<= 0.5	NOINTP	<= 0.5	SUSC	<= 0.5	SUSC	<= 0.5	SUSC			<= 1	SUSC	= 4	NOINTP	<= 0.25	SUSC	<= 1	SUSC	> 32	RESIST
05/1581	05-1581	= 16	INTER	> 32	RESIST	> 64	RESIST	= 32	RESIST	<= 0.5	SUSC	= 1	SUSC	<= 0.5	SUSC	= 1	SUSC	<= 0.5	NOINTP	= 8	RESIST	<= 0.5	SUSC	<= 0.12	SUSC	<= 0.5	NOINTP	= 4	INTER	<= 0.5	SUSC	<= 0.5	SUSC			> 64	RESIST	= 16	NOINTP	= 0.5	SUSC	= 4	INTER	<= 0.5	SUSC
05/1584	05-1584	<= 2	SUSC	> 32	RESIST	= 64	RESIST	= 16	INTERM	<= 0.5	SUSC	<= 0.5	SUSC	<= 0.5	SUSC	<= 0.5	SUSC	<= 0.5	NOINTP	> 16	RESIST	<= 0.5	SUSC	<= 0.12	SUSC	<= 0.5	NOINTP	= 1	SUSC	<= 0.5	SUSC	<= 0.5	SUSC			= 2	SUSC	= 4	NOINTP	<= 0.25	SUSC	= 2	SUSC	> 32	RESIST
05/1602	05-1602	= 4	SUSC	= 4	SUSC	= 4	SUSC	= 4	SUSC	<= 0.5	SUSC	<= 0.5	SUSC	<= 0.5	SUSC	<= 0.5	SUSC	<= 0.5	NOINTP	= 0.25	SUSC	<= 0.5	SUSC	<= 0.12	SUSC	<= 0.5	NOINTP	= 1	SUSC	<= 0.5	SUSC	<= 0.12	SUSC	<= 2	SUSC	<= 1	SUSC	= 4	NOINTP	<= 0.25	SUSC	<= 1	SUSC	> 32	RESIST
05/1603	05-1603	= 8	SUSC	> 32	RESIST	= 64	RESIST	= 16	INTERM	<= 0.5	SUSC	= 1	SUSC	<= 0.5	SUSC	<= 0.5	SUSC	<= 0.5	NOINTP	= 8	RESIST	= 1	SUSC	<= 0.12	SUSC	<= 0.5	NOINTP	= 4	INTER	<= 0.5	SUSC	<= 0.5	SUSC			= 16	INTER	= 8	NOINTP	<= 0.25	SUSC	= 2	SUSC	= 1	SUSC
05/1671	05-1671	<= 2	SUSC	> 32	RESIST	> 64	RESIST	= 32	RESIST	= 16	RESIST	<= 0.5	SUSC	= 8	RESIST	= 16	RESIST	<= 0.5	NOINTP	= 0.25	SUSC	<= 0.5	SUSC	<= 0.12	SUSC	<= 0.5	NOINTP	= 1	SUSC	<= 0.5	SUSC	<= 0.5	SUSC			= 32	RESIST	= 8	NOINTP	<= 0.25	SUSC	<= 1	SUSC	<= 0.5	SUSC
05/1680	05-1680	<= 2	SUSC	> 32	RESIST	= 4	SUSC	= 8	SUSC	= 2	INTER	<= 0.5	SUSC	= 4	RESIST	= 16	RESIST	<= 0.5	NOINTP	= 8	RESIST	= 0.5	SUSC	<= 0.12	SUSC	<= 0.5	NOINTP	= 1	SUSC	<= 0.5	SUSC	<= 0.12	SUSC	> 32	RESIST	= 2	SUSC	= 8	NOINTP	<= 0.25	SUSC	<= 1	SUSC	= 1	SUSC
10/0009	10-0009	<= 2	SUSC	> 32	RESIST	= 8	SUSC	= 8	SUSC	<= 0.5	SUSC	<= 0.5	SUSC	<= 0.5	SUSC	<= 0.5	SUSC	<= 0.5	NOINTP	<= 0.06	SUSC	= 1	SUSC	<= 0.12	SUSC	<= 0.5	NOINTP	<= 0.5	SUSC	<= 0.5	SUSC	<= 0.5	SUSC			<= 1	SUSC	= 4	NOINTP	= 0.5	SUSC	<= 1	SUSC	> 32	RESIST
10/0175	10-0175	<= 2	SUSC	> 32	RESIST	= 8	SUSC	= 8	SUSC	<= 0.5	SUSC	<= 0.5	SUSC	<= 0.5	SUSC	<= 0.5	SUSC	<= 0.5	NOINTP	<= 0.06	SUSC	<= 0.5	SUSC	<= 0.12	SUSC	<= 0.5	NOINTP	<= 0.5	SUSC	<= 0.5	SUSC	<= 0.5	SUSC			<= 1	SUSC	= 4	NOINTP	= 0.5	SUSC	<= 1	SUSC	> 32	RESIST
10/0243	10-0243	<= 2	SUSC	> 32	RESIST	= 32	RESIST	= 16	INTERM	<= 0.5	SUSC	<= 0.5	SUSC	<= 0.5	SUSC	<= 0.5	SUSC	<= 0.5	NOINTP	= 0.25	SUSC	<= 0.5	SUSC	<= 0.12	SUSC	<= 0.5	NOINTP	> 8	RESIST	<= 0.5	SUSC	<= 0.5	SUSC			= 2	SUSC	= 8	NOINTP	<= 0.25	SUSC	= 8	RESIST	> 32	RESIST
10/0253	10-0253	<= 2	SUSC	> 32	RESIST	= 8	SUSC	= 8	SUSC	<= 0.5	SUSC	<= 0.5	SUSC	<= 0.5	SUSC	<= 0.5	SUSC	<= 0.5	NOINTP	<= 0.06	SUSC	<= 0.5	SUSC	<= 0.12	SUSC	<= 0.5	NOINTP	<= 0.5	SUSC	<= 0.5	SUSC	<= 0.5	SUSC			<= 1	SUSC	= 4	NOINTP	<= 0.25	SUSC	<= 1	SUSC	<= 0.5	SUSC
10/0337	10-0337	<= 2	SUSC	> 32	RESIST	= 64	RESIST	= 16	INTERM	<= 0.5	SUSC	<= 0.5	SUSC	<= 0.5	SUSC	<= 0.5	SUSC	<= 0.5	NOINTP	> 16	RESIST	<= 0.5	SUSC	<= 0.12	SUSC	<= 0.5	NOINTP	<= 0.5	SUSC	<= 0.5	SUSC	<= 0.5	SUSC			= 32	RESIST	= 8	NOINTP	= 0.5	SUSC	<= 1	SUSC	> 32	RESIST
10/0391	10-0391	<= 2	SUSC	= 4	SUSC	= 4	SUSC	= 4	SUSC	<= 0.5	SUSC	<= 0.5	SUSC	<= 0.5	SUSC	<= 0.5	SUSC	<= 0.5	NOINTP	<= 0.06	SUSC	= 0.5	SUSC	<= 0.12	SUSC	<= 0.5	NOINTP	<= 0.5	SUSC	<= 0.5	SUSC	<= 0.12	SUSC	<= 2	SUSC	<= 1	SUSC	= 4	NOINTP	<= 0.25	SUSC	<= 1	SUSC	<= 0.5	SUSC
10/0455	10-0455	<= 2	SUSC	= 4	SUSC	= 4	SUSC	= 4	SUSC	<= 0.5	SUSC	<= 0.5	SUSC	<= 0.5	SUSC	<= 0.5	SUSC	<= 0.5	NOINTP	<= 0.06	SUSC	<= 0.5	SUSC	<= 0.12	SUSC	<= 0.5	NOINTP	<= 0.5	SUSC	<= 0.5	SUSC	<= 0.5	SUSC			<= 1	SUSC	= 4	NOINTP	= 0.5	SUSC	<= 1	SUSC	<= 0.5	SUSC
10/0462	10-0462	<= 2	SUSC	> 32	RESIST	> 64	RESIST	= 32	RESIST	<= 0.5	SUSC	= 16	RESIST	= 2	INTER	<= 0.5	SUSC	<= 0.5	NOINTP	= 0.5	SUSC	<= 0.5	SUSC	<= 0.12	SUSC	<= 0.5	NOINTP	> 8	RESIST	<= 0.5	SUSC	<= 0.5	SUSC			> 64	RESIST	= 8	NOINTP	= 0.5	SUSC	= 4	INTER	> 32	RESIST
10/0469	10-0469	<= 2	SUSC	= 4	SUSC	= 4	SUSC	= 4	SUSC	<= 0.5	SUSC	<= 0.5	SUSC	<= 0.5	SUSC	<= 0.5	SUSC	<= 0.5	NOINTP	<= 0.06	SUSC	= 0.5	SUSC	<= 0.12	SUSC	<= 0.5	NOINTP	<= 0.5	SUSC	<= 0.5	SUSC	<= 0.12	SUSC	<= 2	SUSC	<= 1	SUSC	= 8	NOINTP	= 0.5	SUSC	<= 1	SUSC	<= 0.5	SUSC
10/0498	10-0498	<= 2	SUSC	= 4	SUSC	= 4	SUSC	= 2	SUSC	<= 0.5	SUSC	<= 0.5	SUSC	<= 0.5	SUSC	<= 0.5	SUSC	<= 0.5	NOINTP	<= 0.06	SUSC	= 0.5	SUSC	<= 0.12	SUSC	<= 0.5	NOINTP	= 1	SUSC	<= 0.5	SUSC	<= 0.12	SUSC	<= 2	SUSC	<= 1	SUSC	= 4	NOINTP	<= 0.25	SUSC	<= 1	SUSC	<= 0.5	SUSC
10/0533	10-0533	<= 2	SUSC	= 8	SUSC	= 4	SUSC	= 8	SUSC	<= 0.5	SUSC	<= 0.5	SUSC	<= 0.5	SUSC	<= 0.5	SUSC	<= 0.5	NOINTP	<= 0.06	SUSC	= 0.5	SUSC	<= 0.12	SUSC	<= 0.5	NOINTP	= 1	SUSC	<= 0.5	SUSC	<= 0.12	SUSC	<= 2	SUSC	= 2	SUSC	= 8	NOINTP	= 0.5	SUSC	<= 1	SUSC	<= 0.5	SUSC
10/0662	10-0662	<= 2	SUSC	> 32	RESIST	= 8	SUSC	= 8	SUSC	<= 0.5	SUSC	<= 0.5	SUSC	<= 0.5	SUSC	<= 0.5	SUSC	<= 0.5	NOINTP	<= 0.06	SUSC	<= 0.5	SUSC	<= 0.12	SUSC	<= 0.5	NOINTP	<= 0.5	SUSC	<= 0.5	SUSC	<= 0.5	SUSC			<= 1	SUSC	= 4	NOINTP	= 1	SUSC	<= 1	SUSC	> 32	RESIST
10/0677	10-0677	<= 2	SUSC	> 32	RESIST	> 64	RESIST	= 32	RESIST	<= 0.5	SUSC	<= 0.5	SUSC	<= 0.5	SUSC	<= 0.5	SUSC	<= 0.5	NOINTP	<= 0.06	SUSC	<= 0.5	SUSC	<= 0.12	SUSC	<= 0.5	NOINTP	<= 0.5	SUSC	<= 0.5	SUSC	<= 0.5	SUSC			= 8	SUSC	= 8	NOINTP	= 0.5	SUSC	<= 1	SUSC	<= 0.5	SUSC
10/0720	10-0720	<= 2	SUSC	> 32	RESIST	= 8	SUSC	= 8	SUSC	<= 0.5	SUSC	<= 0.5	SUSC	<= 0.5	SUSC	<= 0.5	SUSC	<= 0.5	NOINTP	<= 0.06	SUSC	<= 0.5	SUSC	<= 0.12	SUSC	<= 0.5	NOINTP	= 1	SUSC	<= 0.5	SUSC	<= 0.5	SUSC			= 2	SUSC	= 8	NOINTP	<= 0.25	SUSC	<= 1	SUSC	> 32	RESIST
10/0815	10-0815	<= 2	SUSC	> 32	RESIST	= 16	RESIST	= 16	INTERM	> 32	RESIST	= 32	RESIST	> 8	RESIST	= 32	RESIST	<= 0.5	NOINTP	> 16	RESIST	<= 0.5	SUSC	<= 0.12	SUSC	= 1	NOINTP	<= 0.5	SUSC	<= 0.5	SUSC	<= 0.5	SUSC			= 2	SUSC	= 16	NOINTP	<= 0.25	SUSC	<= 1	SUSC	<= 0.5	SUSC
10/0997	10-0997	<= 2	SUSC	> 32	RESIST	> 64	RESIST	= 32	RESIST	<= 0.5	SUSC	= 1	SUSC	<= 0.5	SUSC	<= 0.5	SUSC	<= 0.5	NOINTP	= 0.25	SUSC	<= 0.5	SUSC	<= 0.12	SUSC	<= 0.5	NOINTP	<= 0.5	SUSC	<= 0.5	SUSC	<= 0.5	SUSC			= 32	RESIST	= 8	NOINTP	= 0.5	SUSC	<= 1	SUSC	> 32	RESIST
10/1009	10-1009	= 4	SUSC	> 32	RESIST	= 64	RESIST	= 16	INTERM	<= 0.5	SUSC	<= 0.5	SUSC	<= 0.5	SUSC	<= 0.5	SUSC	<= 0.5	NOINTP	<= 0.06	SUSC	<= 0.5	SUSC	<= 0.12	SUSC	<= 0.5	NOINTP	= 1	SUSC	<= 0.5	SUSC	<= 0.5	SUSC			= 2	SUSC	= 8	NOINTP	= 0.5	SUSC	<= 1	SUSC	> 32	RESIST
10/1010	10-1010	<= 2	SUSC	= 4	SUSC	= 4	SUSC	= 2	SUSC	<= 0.5	SUSC	<= 0.5	SUSC	<= 0.5	SUSC	<= 0.5	SUSC	<= 0.5	NOINTP	<= 0.06	SUSC	= 0.5	SUSC	<= 0.12	SUSC	<= 0.5	NOINTP	<= 0.5	SUSC	<= 0.5	SUSC	<= 0.12	SUSC	<= 2	SUSC	<= 1	SUSC	= 2	NOINTP	= 0.5	SUSC	<= 1	SUSC	<= 0.5	SUSC
10/1231	10-1231	<= 2	SUSC	= 4	SUSC	= 2	SUSC	= 4	SUSC	<= 0.5	SUSC	<= 0.5	SUSC	<= 0.5	SUSC	<= 0.5	SUSC	<= 0.5	NOINTP	<= 0.06	SUSC	= 0.5	SUSC	<= 0.12	SUSC	<= 0.5	NOINTP	<= 0.5	SUSC	<= 0.5	SUSC	<= 0.12	SUSC	<= 2	SUSC	<= 1	SUSC	= 2	NOINTP	= 0.5	SUSC	<= 1	SUSC	<= 0.5	SUSC
10/1341	10-1341	<= 2	SUSC	> 32	RESIST	= 8	SUSC	= 8	SUSC	<= 0.5	SUSC	<= 0.5	SUSC	<= 0.5	SUSC	<= 0.5	SUSC	<= 0.5	NOINTP	<= 0.06	SUSC	<= 0.5	SUSC	<= 0.12	SUSC	<= 0.5	NOINTP	<= 0.5	SUSC	<= 0.5	SUSC	<= 0.5	SUSC			<= 1	SUSC	= 4	NOINTP	<= 0.25	SUSC	<= 1	SUSC	<= 0.5	SUSC
10/1358	10-1358	= 4	SUSC	> 32	RESIST	= 8	SUSC	= 8	SUSC	<= 0.5	SUSC	<= 0.5	SUSC	<= 0.5	SUSC	<= 0.5	SUSC	<= 0.5	NOINTP	> 16	RESIST	<= 0.5	SUSC	<= 0.12	SUSC	<= 0.5	NOINTP	= 1	SUSC	<= 0.5	SUSC	<= 0.5	SUSC			= 2	SUSC	= 8	NOINTP	<= 0.25	SUSC	<= 1	SUSC	<= 0.5	SUSC
10/1370	10-1370	<= 2	SUSC	= 4	SUSC	= 4	SUSC	= 4	SUSC	<= 0.5	SUSC	<= 0.5	SUSC	<= 0.5	SUSC	<= 0.5	SUSC	<= 0.5	NOINTP	<= 0.06	SUSC	<= 0.5	SUSC	<= 0.12	SUSC	<= 0.5	NOINTP	<= 0.5	SUSC	<= 0.5	SUSC	<= 0.12	SUSC	<= 2	SUSC	<= 1	SUSC	= 4	NOINTP	<= 0.25	SUSC	<= 1	SUSC	<= 0.5	SUSC
10/1372	10-1372	<= 2	SUSC	> 32	RESIST	> 64	RESIST	= 32	RESIST	<= 0.5	SUSC	<= 0.5	SUSC	<= 0.5	SUSC	= 1	SUSC	<= 0.5	NOINTP	= 0.5	SUSC	= 1	SUSC	<= 0.12	SUSC	<= 0.5	NOINTP	= 2	SUSC	<= 0.5	SUSC	<= 0.5	SUSC			> 64	RESIST	= 8	NOINTP	<= 0.25	SUSC	= 8	RESIST	> 32	RESIST
10/1496	10-1496	<= 2	SUSC	> 32	RESIST	= 16	RESIST	= 8	SUSC	<= 0.5	SUSC	<= 0.5	SUSC	<= 0.5	SUSC	<= 0.5	SUSC	<= 0.5	NOINTP	= 0.25	SUSC	<= 0.5	SUSC	<= 0.12	SUSC	= 2	NOINTP	= 1	SUSC	<= 0.5	SUSC	<= 0.5	SUSC			= 2	SUSC	= 8	NOINTP	= 0.5	SUSC	<= 1	SUSC	= 2	SUSC
10/1528	10-1528	<= 2	SUSC	> 32	RESIST	= 8	SUSC	= 8	SUSC	<= 0.5	SUSC	<= 0.5	SUSC	<= 0.5	SUSC	<= 0.5	SUSC	<= 0.5	NOINTP	= 16	RESIST	<= 0.5	SUSC	<= 0.12	SUSC	<= 0.5	NOINTP	<= 0.5	SUSC	<= 0.5	SUSC	<= 0.5	SUSC			<= 1	SUSC	= 8	NOINTP	<= 0.25	SUSC	<= 1	SUSC	<= 0.5	SUSC
10/1529	10-1529	<= 2	SUSC	= 2	SUSC	= 2	SUSC	= 4	SUSC	<= 0.5	SUSC	<= 0.5	SUSC	<= 0.5	SUSC	<= 0.5	SUSC	<= 0.12	NOINTP	= 0.12	SUSC	= 0.5	SUSC	<= 0.12	SUSC	<= 0.5	NOINTP	= 1	SUSC	<= 0.5	SUSC	<= 0.12	SUSC	<= 2	SUSC	<= 1	SUSC	= 4	NOINTP	<= 0.25	SUSC	<= 1	SUSC	<= 0.5	SUSC
10/1560	10-1560	<= 2	SUSC	> 32	RESIST	= 16	RESIST	= 8	SUSC	<= 0.5	SUSC	<= 0.5	SUSC	= 1	SUSC	<= 0.5	SUSC	<= 0.5	NOINTP	<= 0.06	SUSC	<= 0.5	SUSC	<= 0.12	SUSC	<= 0.5	NOINTP	= 1	SUSC	<= 0.5	SUSC	<= 0.5	SUSC			= 2	SUSC	= 8	NOINTP	<= 0.25	SUSC	<= 1	SUSC	<= 0.5	SUSC
10/1569	10-1569	<= 2	SUSC	= 2	SUSC	= 4	SUSC	= 4	SUSC	<= 0.5	SUSC	<= 0.5	SUSC	<= 0.5	SUSC	<= 0.5	SUSC	<= 0.5	NOINTP	<= 0.06	SUSC	= 0.5	SUSC	<= 0.12	SUSC	<= 0.5	NOINTP	<= 0.5	SUSC	<= 0.5	SUSC	<= 0.12	SUSC	<= 2	SUSC	<= 1	SUSC	= 4	NOINTP	<= 0.25	SUSC	<= 1	SUSC	<= 0.5	SUSC
10/1643	10-1643	<= 2	SUSC	> 32	RESIST	= 8	SUSC	= 8	SUSC	<= 0.5	SUSC	<= 0.5	SUSC	<= 0.5	SUSC	<= 0.5	SUSC	<= 0.5	NOINTP	<= 0.06	SUSC	<= 0.5	SUSC	<= 0.12	SUSC	<= 0.5	NOINTP	<= 0.5	SUSC	<= 0.5	SUSC	<= 0.5	SUSC			= 2	SUSC	= 4	NOINTP	= 0.5	SUSC	<= 1	SUSC	<= 0.5	SUSC
10/1649	10-1649	<= 2	SUSC	> 32	RESIST	= 16	RESIST	= 16	INTERM	<= 0.5	SUSC	<= 0.5	SUSC	<= 0.5	SUSC	<= 0.5	SUSC	<= 0.5	NOINTP	<= 0.06	SUSC	= 1	SUSC	<= 0.12	SUSC	<= 0.5	NOINTP	= 2	SUSC	<= 0.5	SUSC	<= 0.5	SUSC			= 2	SUSC	= 8	NOINTP	<= 0.25	SUSC	<= 1	SUSC	<= 0.5	SUSC
10/1671	10-1671	<= 2	SUSC	> 32	RESIST	> 64	RESIST	= 32	RESIST	= 4	INTER	<= 0.5	SUSC	= 2	INTER	= 4	INTER	<= 0.5	NOINTP	= 8	RESIST	= 1	SUSC	<= 0.12	SUSC	<= 0.5	NOINTP	<= 0.5	SUSC	<= 0.5	SUSC	<= 0.5	SUSC			= 8	SUSC	= 8	NOINTP	<= 0.25	SUSC	<= 1	SUSC	<= 0.5	SUSC
10/1742	10-1742	<= 2	SUSC	= 8	SUSC	= 8	SUSC	= 8	SUSC	<= 0.5	SUSC	<= 0.5	SUSC	<= 0.5	SUSC	<= 0.5	SUSC	<= 0.5	NOINTP	> 16	RESIST	<= 0.5	SUSC	<= 0.12	SUSC	<= 0.5	NOINTP	<= 0.5	SUSC	<= 0.5	SUSC	= 0.12	SUSC	<= 2	SUSC	= 2	SUSC	= 4	NOINTP	<= 0.25	SUSC	<= 1	SUSC	<= 0.5	SUSC
10/1853	10-1853	<= 2	SUSC	> 32	RESIST	> 64	RESIST	= 32	RESIST	<= 0.5	SUSC	<= 0.5	SUSC	<= 0.5	SUSC	<= 0.5	SUSC	<= 0.5	NOINTP	= 0.12	SUSC	<= 0.5	SUSC	<= 0.12	SUSC	<= 0.5	NOINTP	= 1	SUSC	<= 0.5	SUSC	<= 0.5	SUSC			= 16	INTER	= 8	NOINTP	<= 0.25	SUSC	<= 1	SUSC	<= 0.5	SUSC
15/0024	15-0024	<= 2	SUSC	> 32	RESIST	= 64	RESIST	= 16	INTERM	<= 0.5	SUSC	<= 0.5	SUSC	<= 0.5	SUSC	<= 0.5	SUSC	<= 0.5	NOINTP	<= 0.06	SUSC	<= 0.5	SUSC	<= 0.12	SUSC	<= 0.5	NOINTP	<= 0.5	SUSC	<= 0.5	SUSC	<= 0.5	SUSC			= 4	SUSC	= 16	NOINTP	= 1	SUSC	<= 1	SUSC	<= 0.5	SUSC
15/0032	15-0032	<= 2	SUSC	> 32	RESIST	= 64	RESIST	= 16	INTERM	<= 0.5	SUSC	<= 0.5	SUSC	<= 0.5	SUSC	= 2	INTER	<= 0.5	NOINTP	= 16	RESIST	<= 0.5	SUSC	<= 0.12	SUSC	<= 0.5	NOINTP	<= 0.5	SUSC	<= 0.5	SUSC	<= 0.5	SUSC			= 4	SUSC	= 16	NOINTP	= 0.5	SUSC	<= 1	SUSC	> 32	RESIST
15/0144	15-0144	<= 2	SUSC	= 4	SUSC	= 4	SUSC	= 4	SUSC	<= 0.5	SUSC	<= 0.5	SUSC	<= 0.5	SUSC	<= 0.5	SUSC	<= 0.5	NOINTP	<= 0.06	SUSC	<= 0.5	SUSC	<= 0.12	SUSC	<= 0.5	NOINTP	<= 0.5	SUSC	<= 0.5	SUSC	<= 0.12	SUSC	<= 2	SUSC	<= 1	SUSC	= 4	NOINTP	<= 0.25	SUSC	<= 1	SUSC	<= 0.5	SUSC
15/0152	15-0152	<= 2	SUSC	> 32	RESIST	= 64	RESIST	= 16	INTERM	= 32	RESIST	> 32	RESIST	> 8	RESIST	= 16	RESIST	<= 0.5	NOINTP	<= 0.06	SUSC	= 1	SUSC	<= 0.12	SUSC	= 2	NOINTP	<= 0.5	SUSC	<= 0.5	SUSC	<= 0.5	SUSC			= 4	SUSC	= 8	NOINTP	= 2	INTER	<= 1	SUSC	<= 0.5	SUSC
15/0161	15-0161	<= 2	SUSC	= 4	SUSC	= 4	SUSC	= 4	SUSC	<= 0.5	SUSC	<= 0.5	SUSC	<= 0.5	SUSC	<= 0.5	SUSC	<= 0.5	NOINTP	<= 0.06	SUSC	<= 0.5	SUSC	<= 0.12	SUSC	<= 0.5	NOINTP	<= 0.5	SUSC	<= 0.5	SUSC	<= 0.12	SUSC	<= 2	SUSC	<= 1	SUSC	= 4	NOINTP	<= 0.25	SUSC	<= 1	SUSC	<= 0.5	SUSC
15/0168	15-0168	<= 2	SUSC	= 4	SUSC	= 4	SUSC	= 4	SUSC	<= 0.5	SUSC	<= 0.5	SUSC	<= 0.5	SUSC	<= 0.5	SUSC	<= 0.5	NOINTP	<= 0.06	SUSC	<= 0.5	SUSC	<= 0.12	SUSC	<= 0.5	NOINTP	<= 0.5	SUSC	<= 0.5	SUSC	<= 0.5	SUSC			= 2	SUSC	= 4	NOINTP	= 0.5	SUSC	<= 1	SUSC	<= 0.5	SUSC
15/0186	15-0186	= 4	SUSC	> 32	RESIST	= 8	SUSC	= 8	SUSC	= 16	RESIST	= 8	RESIST	> 8	RESIST	= 4	INTER	<= 0.5	NOINTP	> 16	RESIST	<= 0.5	SUSC	<= 0.12	SUSC	<= 0.5	NOINTP	<= 0.5	SUSC	<= 0.5	SUSC	<= 0.5	SUSC			<= 1	SUSC	= 4	NOINTP	= 0.5	SUSC	<= 1	SUSC	> 32	RESIST
15/0201	15-0201	<= 2	SUSC	> 32	RESIST	= 8	SUSC	= 8	SUSC	<= 0.5	SUSC	<= 0.5	SUSC	<= 0.5	SUSC	<= 0.5	SUSC	<= 0.5	NOINTP	= 0.5	SUSC	<= 0.5	SUSC	<= 0.12	SUSC	<= 0.5	NOINTP	<= 0.5	SUSC	<= 0.5	SUSC	<= 0.5	SUSC			= 2	SUSC	= 8	NOINTP	= 1	SUSC	<= 1	SUSC	<= 0.5	SUSC
15/0280	15-0280	<= 2	SUSC	= 2	SUSC	= 2	SUSC	= 2	SUSC	<= 0.5	SUSC	<= 0.5	SUSC	<= 0.5	SUSC	<= 0.5	SUSC	<= 0.5	NOINTP	<= 0.06	SUSC	<= 0.5	SUSC	<= 0.12	SUSC	<= 0.5	NOINTP	<= 0.5	SUSC	<= 0.5	SUSC	<= 0.12	SUSC	<= 2	SUSC	<= 1	SUSC	= 2	NOINTP	= 0.5	SUSC	<= 1	SUSC	<= 0.5	SUSC
15/0375	15-0375	<= 2	SUSC	> 32	RESIST	> 64	RESIST	= 32	RESIST	<= 0.5	SUSC	= 4	INTER	= 1	SUSC	<= 0.5	SUSC	<= 0.5	NOINTP	> 16	RESIST	<= 0.5	SUSC	<= 0.12	SUSC	<= 0.5	NOINTP	= 1	SUSC	<= 0.5	SUSC	<= 0.5	SUSC			> 64	RESIST	= 8	NOINTP	= 1	SUSC	<= 1	SUSC	> 32	RESIST
15/0396	15-0396	<= 2	SUSC	= 4	SUSC	= 4	SUSC	= 4	SUSC	<= 0.5	SUSC	<= 0.5	SUSC	<= 0.5	SUSC	<= 0.5	SUSC	<= 0.5	NOINTP	= 0.25	SUSC	<= 0.5	SUSC	<= 0.12	SUSC	<= 0.5	NOINTP	= 1	SUSC	<= 0.5	SUSC	<= 0.12	SUSC	<= 2	SUSC	<= 1	SUSC	= 4	NOINTP	= 0.5	SUSC	<= 1	SUSC	<= 0.5	SUSC
15/0432	15-0432	<= 2	SUSC	> 32	RESIST	= 8	SUSC	= 8	SUSC	<= 0.5	SUSC	<= 0.5	SUSC	<= 0.5	SUSC	<= 0.5	SUSC	<= 0.5	NOINTP	= 8	RESIST	<= 0.5	SUSC	<= 0.12	SUSC	<= 0.5	NOINTP	<= 0.5	SUSC	<= 0.5	SUSC	<= 0.5	SUSC			= 2	SUSC	= 8	NOINTP	= 0.5	SUSC	<= 1	SUSC	> 32	RESIST
15/0549	15-0549	<= 2	SUSC	> 32	RESIST	= 32	RESIST	= 16	INTERM	<= 0.5	SUSC	<= 0.5	SUSC	<= 0.5	SUSC	<= 0.5	SUSC	<= 0.5	NOINTP	> 16	RESIST	<= 0.5	SUSC	<= 0.12	SUSC	<= 0.5	NOINTP	> 8	RESIST	<= 0.5	SUSC	<= 0.5	SUSC			= 2	SUSC	= 8	NOINTP	= 0.5	SUSC	= 16	RESIST	> 32	RESIST
15/0619	15-0619	<= 2	SUSC	= 8	SUSC	= 4	SUSC	= 4	SUSC	<= 0.5	SUSC	<= 0.5	SUSC	<= 0.5	SUSC	<= 0.5	SUSC	<= 0.5	NOINTP	<= 0.06	SUSC	= 0.5	SUSC	<= 0.12	SUSC	<= 0.5	NOINTP	= 1	SUSC	<= 0.5	SUSC	<= 0.12	SUSC	<= 2	SUSC	= 2	SUSC	= 8	NOINTP	= 0.5	SUSC	<= 1	SUSC	<= 0.5	SUSC
15/0631	15-0631	<= 2	SUSC	> 32	RESIST	= 32	RESIST	= 16	INTERM	= 32	RESIST	= 16	RESIST	> 8	RESIST	= 16	RESIST	<= 0.5	NOINTP	= 8	RESIST	<= 0.5	SUSC	<= 0.12	SUSC	<= 0.5	NOINTP	<= 0.5	SUSC	<= 0.5	SUSC	<= 0.5	SUSC			= 4	SUSC	= 8	NOINTP	= 0.5	SUSC	<= 1	SUSC	> 32	RESIST
15/0664	15-0664	<= 2	SUSC	> 32	RESIST	= 16	RESIST	= 8	SUSC	<= 0.5	SUSC	<= 0.5	SUSC	<= 0.5	SUSC	<= 0.5	SUSC	<= 0.5	NOINTP	> 16	RESIST	<= 0.5	SUSC	<= 0.12	SUSC	<= 0.5	NOINTP	> 8	RESIST	<= 0.5	SUSC	<= 0.5	SUSC			<= 1	SUSC	= 8	NOINTP	<= 0.25	SUSC	= 8	RESIST	<= 0.5	SUSC
15/0739	15-0739	= 4	SUSC	> 32	RESIST	= 16	RESIST	= 8	SUSC	<= 0.5	SUSC	<= 0.5	SUSC	<= 0.5	SUSC	<= 0.5	SUSC	<= 0.5	NOINTP	= 0.12	SUSC	<= 0.5	SUSC	<= 0.12	SUSC	<= 0.5	NOINTP	= 2	SUSC	<= 0.5	SUSC	<= 0.5	SUSC			= 4	SUSC	= 16	NOINTP	= 0.5	SUSC	= 2	SUSC	<= 0.5	SUSC
15/0795	15-0795	<= 2	SUSC	= 4	SUSC	= 4	SUSC	= 4	SUSC	<= 0.5	SUSC	<= 0.5	SUSC	<= 0.5	SUSC	<= 0.5	SUSC	<= 0.5	NOINTP	<= 0.06	SUSC	<= 0.5	SUSC	<= 0.12	SUSC	<= 0.5	NOINTP	<= 0.5	SUSC	<= 0.5	SUSC	<= 0.12	SUSC	<= 2	SUSC	= 2	SUSC	= 8	NOINTP	= 0.5	SUSC	<= 1	SUSC	<= 0.5	SUSC
15/0844	15-0844	<= 2	SUSC	= 4	SUSC	= 8	SUSC	= 8	SUSC	<= 0.5	SUSC	= 2	INTER	<= 0.5	SUSC	<= 0.5	SUSC	<= 0.5	NOINTP	= 16	RESIST	<= 0.5	SUSC	<= 0.12	SUSC	<= 0.5	NOINTP	<= 0.5	SUSC	<= 0.5	SUSC	<= 0.5	SUSC			= 4	SUSC	= 8	NOINTP	<= 0.25	SUSC	<= 1	SUSC	<= 0.5	SUSC
15/0899	15-0899	<= 2	SUSC	= 2	SUSC	= 2	SUSC	= 2	SUSC	<= 0.5	SUSC	<= 0.5	SUSC	<= 0.5	SUSC	<= 0.5	SUSC	<= 0.5	NOINTP	<= 0.06	SUSC	= 0.5	SUSC	<= 0.12	SUSC	<= 0.5	NOINTP	= 1	SUSC	<= 0.5	SUSC	<= 0.12	SUSC	<= 2	SUSC	= 2	SUSC	= 4	NOINTP	<= 0.25	SUSC	<= 1	SUSC	<= 0.5	SUSC
15/0915	15-0915	<= 2	SUSC	> 32	RESIST	= 32	RESIST	= 16	INTERM	<= 0.5	SUSC	<= 0.5	SUSC	<= 0.5	SUSC	= 2	INTER	<= 0.5	NOINTP	> 16	RESIST	<= 0.5	SUSC	<= 0.12	SUSC	= 1	NOINTP	<= 0.5	SUSC	<= 0.5	SUSC	<= 0.5	SUSC			= 16	INTER	= 64	NOINTP	= 1	SUSC	<= 1	SUSC	> 32	RESIST
15/0926	15-0926	<= 2	SUSC	= 2	SUSC	= 4	SUSC	= 2	SUSC	<= 0.5	SUSC	<= 0.5	SUSC	<= 0.5	SUSC	<= 0.5	SUSC	<= 0.5	NOINTP	= 16	RESIST	<= 0.5	SUSC	<= 0.12	SUSC	<= 0.5	NOINTP	<= 0.5	SUSC	<= 0.5	SUSC	<= 0.12	SUSC	<= 2	SUSC	<= 1	SUSC	= 4	NOINTP	<= 0.25	SUSC	<= 1	SUSC	<= 0.5	SUSC
15/0930	15-0930	= 4	SUSC	= 2	SUSC	= 2	SUSC	= 4	SUSC	<= 0.5	SUSC	<= 0.5	SUSC	<= 0.5	SUSC	<= 0.5	SUSC	<= 0.5	NOINTP	<= 0.06	SUSC	<= 0.5	SUSC	<= 0.12	SUSC	<= 0.5	NOINTP	= 1	SUSC	<= 0.5	SUSC	<= 0.12	SUSC	<= 2	SUSC	<= 1	SUSC	= 2	NOINTP	<= 0.25	SUSC	<= 1	SUSC	<= 0.5	SUSC
15/1114	15-1114	<= 2	SUSC	= 8	SUSC	= 8	SUSC	= 8	SUSC	<= 0.5	SUSC	<= 0.5	SUSC	<= 0.5	SUSC	<= 0.5	SUSC	<= 0.5	NOINTP	= 0.5	SUSC	<= 0.5	SUSC	<= 0.12	SUSC	<= 0.5	NOINTP	<= 0.5	SUSC	<= 0.5	SUSC	<= 0.12	SUSC	= 4	SUSC	= 2	SUSC	= 8	NOINTP	= 0.5	SUSC	<= 1	SUSC	<= 0.5	SUSC
15/1133	15-1133	<= 2	SUSC	= 4	SUSC	= 4	SUSC	= 8	SUSC	<= 0.5	SUSC	<= 0.5	SUSC	<= 0.5	SUSC	<= 0.5	SUSC	<= 0.5	NOINTP	<= 0.06	SUSC	= 0.5	SUSC	<= 0.12	SUSC	<= 0.5	NOINTP	= 1	SUSC	<= 0.5	SUSC	<= 0.12	SUSC	<= 2	SUSC	= 2	SUSC	= 4	NOINTP	= 0.5	SUSC	<= 1	SUSC	<= 0.5	SUSC
15/1135	15-1135	<= 2	SUSC	> 32	RESIST	= 8	SUSC	= 8	SUSC	<= 0.5	SUSC	<= 0.5	SUSC	<= 0.5	SUSC	<= 0.5	SUSC	<= 0.5	NOINTP	<= 0.06	SUSC	<= 0.5	SUSC	<= 0.12	SUSC	<= 0.5	NOINTP	<= 0.5	SUSC	<= 0.5	SUSC	<= 0.5	SUSC			<= 1	SUSC	= 2	NOINTP	= 0.5	SUSC	<= 1	SUSC	> 32	RESIST
15/1225	15-1225	<= 2	SUSC	= 32	RESIST	= 16	RESIST	= 16	INTERM	<= 0.5	SUSC	= 1	SUSC	<= 0.5	SUSC	<= 0.5	SUSC	= 2	NOINTP	<= 0.06	SUSC	<= 0.5	SUSC	<= 0.12	SUSC	<= 0.5	NOINTP	<= 0.5	SUSC	<= 0.5	SUSC	<= 0.5	SUSC			= 2	SUSC	= 4	NOINTP	<= 0.25	SUSC	<= 1	SUSC	<= 0.5	SUSC
15/1227	15-1227	<= 2	SUSC	= 4	SUSC	= 4	SUSC	= 4	SUSC	<= 0.5	SUSC	<= 0.5	SUSC	<= 0.5	SUSC	<= 0.5	SUSC	<= 0.5	NOINTP	<= 0.06	SUSC	= 0.5	SUSC	<= 0.12	SUSC	<= 0.5	NOINTP	<= 0.5	SUSC	<= 0.5	SUSC	<= 0.12	SUSC	<= 2	SUSC	= 2	SUSC	= 4	NOINTP	<= 0.25	SUSC	<= 1	SUSC	<= 0.5	SUSC
15/1293	15-1293	= 4	SUSC	> 32	RESIST	= 64	RESIST	= 16	INTERM	= 32	RESIST	= 8	RESIST	> 8	RESIST	= 8	RESIST	<= 0.5	NOINTP	> 16	RESIST	<= 0.5	SUSC	<= 0.12	SUSC	<= 0.5	NOINTP	> 8	RESIST	<= 0.5	SUSC	<= 0.5	SUSC			= 8	SUSC	= 4	NOINTP	= 1	SUSC	= 16	RESIST	> 32	RESIST
15/1320	15-1320	<= 2	SUSC	> 32	RESIST	= 8	SUSC	= 8	SUSC	<= 0.5	SUSC	<= 0.5	SUSC	<= 0.5	SUSC	<= 0.5	SUSC	<= 0.5	NOINTP	<= 0.06	SUSC	<= 0.5	SUSC	<= 0.12	SUSC	<= 0.5	NOINTP	<= 0.5	SUSC	<= 0.5	SUSC	<= 0.5	SUSC			<= 1	SUSC	= 8	NOINTP	= 0.5	SUSC	<= 1	SUSC	<= 0.5	SUSC
15/1354	15-1354	= 4	SUSC	= 4	SUSC	= 4	SUSC	= 4	SUSC	<= 0.5	SUSC	<= 0.5	SUSC	<= 0.5	SUSC	<= 0.5	SUSC	<= 0.5	NOINTP	<= 0.06	SUSC	<= 0.5	SUSC	<= 0.12	SUSC	<= 0.5	NOINTP	<= 0.5	SUSC	<= 0.5	SUSC	<= 0.12	SUSC	<= 2	SUSC	= 2	SUSC	= 8	NOINTP	<= 0.25	SUSC	<= 1	SUSC	<= 0.5	SUSC
15/1378	15-1378	<= 2	SUSC	= 4	SUSC	= 4	SUSC	= 4	SUSC	<= 0.5	SUSC	<= 0.5	SUSC	<= 0.5	SUSC	<= 0.5	SUSC	<= 0.5	NOINTP	<= 0.06	SUSC	= 0.5	SUSC	<= 0.12	SUSC	<= 0.5	NOINTP	<= 0.5	SUSC	<= 0.5	SUSC	<= 0.12	SUSC	= 4	SUSC	<= 1	SUSC	= 8	NOINTP	= 0.5	SUSC	<= 1	SUSC	<= 0.5	SUSC
15/1448	15-1448	= 4	SUSC	= 8	SUSC	= 4	SUSC	= 4	SUSC	<= 0.5	SUSC	<= 0.5	SUSC	<= 0.5	SUSC	<= 0.5	SUSC	<= 0.5	NOINTP	<= 0.06	SUSC	= 0.5	SUSC	<= 0.12	SUSC	<= 0.5	NOINTP	= 1	SUSC	<= 0.5	SUSC	<= 0.12	SUSC	<= 2	SUSC	= 2	SUSC	= 4	NOINTP	= 0.5	SUSC	<= 1	SUSC	<= 0.5	SUSC
15/1457	15-1457	<= 2	SUSC	> 32	RESIST	= 8	SUSC	= 8	SUSC	<= 0.5	SUSC	<= 0.5	SUSC	<= 0.5	SUSC	<= 0.5	SUSC	<= 0.5	NOINTP	= 16	RESIST	<= 0.5	SUSC	<= 0.12	SUSC	<= 0.5	NOINTP	= 1	SUSC	<= 0.5	SUSC	<= 0.5	SUSC			<= 1	SUSC	= 8	NOINTP	= 0.5	SUSC	<= 1	SUSC	<= 0.5	SUSC
15/1467	15-1467	<= 2	SUSC	> 32	RESIST	= 16	RESIST	= 8	SUSC	<= 0.5	SUSC	<= 0.5	SUSC	<= 0.5	SUSC	<= 0.5	SUSC	<= 0.5	NOINTP	<= 0.06	SUSC	<= 0.5	SUSC	<= 0.12	SUSC	<= 0.5	NOINTP	<= 0.5	SUSC	<= 0.5	SUSC	<= 0.5	SUSC			= 2	SUSC	= 8	NOINTP	= 0.5	SUSC	<= 1	SUSC	<= 0.5	SUSC
15/1606	15-1606	<= 2	SUSC	> 32	RESIST	= 8	SUSC	= 8	SUSC	= 32	RESIST	= 16	RESIST	> 8	RESIST	= 16	RESIST	<= 0.5	NOINTP	> 16	RESIST	= 0.5	SUSC	<= 0.12	SUSC	<= 0.5	NOINTP	<= 0.5	SUSC	<= 0.5	SUSC	<= 0.5	SUSC	> 32	RESIST	<= 1	SUSC	= 8	NOINTP	= 0.5	SUSC	<= 1	SUSC	<= 0.5	SUSC
15/1615	15-1615	= 4	SUSC	> 32	RESIST	= 8	SUSC	= 8	SUSC	<= 0.5	SUSC	<= 0.5	SUSC	<= 0.5	SUSC	<= 0.5	SUSC	<= 0.5	NOINTP	= 0.25	SUSC	<= 0.5	SUSC	<= 0.12	SUSC	<= 0.5	NOINTP	<= 0.5	SUSC	<= 0.5	SUSC	<= 0.5	SUSC			= 2	SUSC	= 8	NOINTP	= 0.5	SUSC	<= 1	SUSC	> 32	RESIST
15/1630	15-1630	<= 2	SUSC	> 32	RESIST	> 64	RESIST	= 16	INTERM	<= 0.5	SUSC	= 2	INTER	<= 0.5	SUSC	<= 0.5	SUSC	<= 0.5	NOINTP	> 16	RESIST	<= 0.5	SUSC	<= 0.12	SUSC	<= 0.5	NOINTP	> 8	RESIST	<= 0.5	SUSC	<= 0.5	SUSC			> 64	RESIST	= 8	NOINTP	= 0.5	SUSC	> 16	RESIST	> 32	RESIST
15/1724	15-1724	<= 2	SUSC	> 32	RESIST	= 8	SUSC	= 8	SUSC	<= 0.5	SUSC	<= 0.5	SUSC	<= 0.5	SUSC	<= 0.5	SUSC	<= 0.5	NOINTP	<= 0.06	SUSC	<= 0.5	SUSC	<= 0.12	SUSC	<= 0.5	NOINTP	<= 0.5	SUSC	<= 0.5	SUSC	<= 0.5	SUSC			= 2	SUSC	= 4	NOINTP	<= 0.25	SUSC	<= 1	SUSC	> 32	RESIST
15/1725	15-1725	<= 2	SUSC	> 32	RESIST	= 8	SUSC	= 8	SUSC	<= 0.5	SUSC	<= 0.5	SUSC	<= 0.5	SUSC	<= 0.5	SUSC	<= 0.5	NOINTP	<= 0.06	SUSC	<= 0.5	SUSC	<= 0.12	SUSC	<= 0.5	NOINTP	= 1	SUSC	<= 0.5	SUSC	<= 0.5	SUSC			<= 1	SUSC	= 4	NOINTP	= 0.5	SUSC	<= 1	SUSC	= 1	SUSC
15/1745	15-1745	<= 2	SUSC	> 32	RESIST	= 16	RESIST	= 8	SUSC	<= 0.5	SUSC	<= 0.5	SUSC	<= 0.5	SUSC	<= 0.5	SUSC	<= 0.5	NOINTP	> 16	RESIST	= 1	SUSC	<= 0.12	SUSC	<= 0.5	NOINTP	= 1	SUSC	<= 0.5	SUSC	<= 0.5	SUSC			= 4	SUSC	= 8	NOINTP	<= 0.25	SUSC	<= 1	SUSC	> 32	RESIST
15/1823	15-1823	= 8	SUSC	> 32	RESIST	> 64	RESIST	= 16	INTERM	<= 0.5	SUSC	<= 0.5	SUSC	<= 0.5	SUSC	<= 0.5	SUSC	<= 0.5	NOINTP	> 16	RESIST	<= 0.5	SUSC	<= 0.12	SUSC	<= 0.5	NOINTP	= 1	SUSC	<= 0.5	SUSC	<= 0.5	SUSC			= 32	RESIST	= 4	NOINTP	= 0.5	SUSC	> 16	RESIST	> 32	RESIST
15/1923	15-1923	<= 2	SUSC	= 4	SUSC	= 4	SUSC	= 4	SUSC	<= 0.5	SUSC	<= 0.5	SUSC	<= 0.5	SUSC	<= 0.5	SUSC	<= 0.5	NOINTP	<= 0.06	SUSC	= 0.5	SUSC	<= 0.12	SUSC	<= 0.5	NOINTP	<= 0.5	SUSC	<= 0.5	SUSC	<= 0.12	SUSC	<= 2	SUSC	= 2	SUSC	= 4	NOINTP	<= 0.25	SUSC	<= 1	SUSC	<= 0.5	SUSC
15/1924	15-1924	= 4	SUSC	> 32	RESIST	= 16	RESIST	= 8	SUSC	= 32	RESIST	= 8	RESIST	> 8	RESIST	= 16	RESIST	<= 0.5	NOINTP	> 16	RESIST	<= 0.5	SUSC	<= 0.12	SUSC	<= 0.5	NOINTP	<= 0.5	SUSC	<= 0.5	SUSC	<= 0.5	SUSC			= 4	SUSC	= 8	NOINTP	= 0.5	SUSC	= 16	RESIST	> 32	RESIST
15/1931	15-1931	<= 2	SUSC	= 8	SUSC	= 8	SUSC	= 8	SUSC	<= 0.5	SUSC	<= 0.5	SUSC	<= 0.5	SUSC	<= 0.5	SUSC	<= 0.5	NOINTP	= 0.5	SUSC	<= 0.5	SUSC	<= 0.12	SUSC	<= 0.5	NOINTP	<= 0.5	SUSC	<= 0.5	SUSC	<= 0.5	SUSC			= 2	SUSC	= 8	NOINTP	= 0.5	SUSC	<= 1	SUSC	> 32	RESIST
15/1982	15-1982	<= 2	SUSC	= 8	SUSC	= 8	SUSC	= 8	SUSC	<= 0.5	SUSC	<= 0.5	SUSC	<= 0.5	SUSC	<= 0.5	SUSC	<= 0.5	NOINTP	<= 0.06	SUSC	<= 0.5	SUSC	<= 0.12	SUSC	<= 0.5	NOINTP	<= 0.5	SUSC	<= 0.5	SUSC	<= 0.5	SUSC			= 2	SUSC	= 4	NOINTP	<= 0.25	SUSC	<= 1	SUSC	<= 0.5	SUSC
15/2066	15-2066	<= 2	SUSC	> 32	RESIST	= 16	RESIST	= 8	SUSC	<= 0.5	SUSC	<= 0.5	SUSC	<= 0.5	SUSC	<= 0.5	SUSC	<= 0.5	NOINTP	= 0.12	SUSC	<= 0.5	SUSC	<= 0.12	SUSC	<= 0.5	NOINTP	<= 0.5	SUSC	<= 0.5	SUSC	<= 0.5	SUSC			<= 1	SUSC	= 2	NOINTP	= 0.5	SUSC	<= 1	SUSC	= 1	SUSC
15/2072	15-2072	<= 2	SUSC	> 32	RESIST	> 64	RESIST	= 32	RESIST	<= 0.5	SUSC	<= 0.5	SUSC	<= 0.5	SUSC	<= 0.5	SUSC	<= 0.5	NOINTP	= 0.12	SUSC	<= 0.5	SUSC	<= 0.12	SUSC	<= 0.5	NOINTP	<= 0.5	SUSC	<= 0.5	SUSC	<= 0.5	SUSC			= 8	SUSC	= 16	NOINTP	= 0.5	SUSC	<= 1	SUSC	> 32	RESIST
15/2152	15-2152	<= 2	SUSC	> 32	RESIST	= 4	SUSC	= 4	SUSC	<= 0.5	SUSC	<= 0.5	SUSC	<= 0.5	SUSC	<= 0.5	SUSC	<= 0.5	NOINTP	= 0.25	SUSC	<= 0.5	SUSC	<= 0.12	SUSC	<= 0.5	NOINTP	<= 0.5	SUSC	<= 0.5	SUSC	<= 0.12	SUSC	<= 2	SUSC	<= 1	SUSC	= 16	NOINTP	<= 0.25	SUSC	<= 1	SUSC	> 32	RESIST
15/2180	15-2180	<= 2	SUSC	= 4	SUSC	= 2	SUSC	= 2	SUSC	<= 0.5	SUSC	<= 0.5	SUSC	<= 0.5	SUSC	<= 0.5	SUSC	<= 0.5	NOINTP	= 0.25	SUSC	<= 0.5	SUSC	<= 0.12	SUSC	<= 0.5	NOINTP	<= 0.5	SUSC	<= 0.5	SUSC	<= 0.12	SUSC	<= 2	SUSC	= 2	SUSC	= 4	NOINTP	<= 0.25	SUSC	<= 1	SUSC	<= 0.5	SUSC
18/0017	18-0017	<= 2	SUSC	> 32	RESIST	> 64	RESIST	= 16	INTERM	<= 0.5	SUSC	<= 0.5	SUSC	<= 0.5	SUSC	<= 0.5	SUSC	<= 0.5	NOINTP	<= 0.06	SUSC	<= 0.5	SUSC	<= 0.12	SUSC	<= 0.5	NOINTP	<= 0.5	SUSC	<= 0.5	SUSC	<= 0.5	SUSC			= 4	SUSC	= 4	NOINTP	<= 0.25	SUSC	<= 1	SUSC	<= 0.5	SUSC
18/0046	18-0046	<= 2	SUSC	> 32	RESIST	= 16	RESIST	= 8	SUSC	<= 0.5	SUSC	<= 0.5	SUSC	<= 0.5	SUSC	<= 0.5	SUSC	<= 0.5	NOINTP	<= 0.06	SUSC	<= 0.5	SUSC	<= 0.12	SUSC	<= 0.5	NOINTP	<= 0.5	SUSC	<= 0.5	SUSC	<= 0.5	SUSC			= 2	SUSC	= 8	NOINTP	<= 0.25	SUSC	= 2	SUSC	> 32	RESIST
18/0088	18-0088	<= 2	SUSC	> 32	RESIST	= 4	SUSC	= 8	SUSC	<= 0.5	SUSC	<= 0.5	SUSC	<= 0.5	SUSC	<= 0.5	SUSC	<= 0.5	NOINTP	<= 0.06	SUSC	= 0.5	SUSC	<= 0.12	SUSC	<= 0.5	NOINTP	= 1	SUSC	<= 0.5	SUSC	<= 0.12	SUSC	> 32	RESIST	<= 1	SUSC	= 2	NOINTP	<= 0.25	SUSC	<= 1	SUSC	<= 0.5	SUSC
18/0127	18-0127	<= 2	SUSC	> 32	RESIST	= 16	RESIST	= 4	SUSC	<= 0.5	SUSC	<= 0.5	SUSC	<= 0.5	SUSC	<= 0.5	SUSC	<= 0.5	NOINTP	= 16	RESIST	<= 0.5	SUSC	<= 0.12	SUSC	<= 0.5	NOINTP	<= 0.5	SUSC	<= 0.5	SUSC	<= 0.5	SUSC			= 2	SUSC	= 4	NOINTP	= 1	SUSC	<= 1	SUSC	> 32	RESIST
18/0155	18-0155	<= 2	SUSC	> 32	RESIST	= 8	SUSC	= 4	SUSC	<= 0.5	SUSC	<= 0.5	SUSC	<= 0.5	SUSC	<= 0.5	SUSC	<= 0.5	NOINTP	<= 0.06	SUSC	<= 0.5	SUSC	<= 0.12	SUSC	<= 0.5	NOINTP	= 1	SUSC	<= 0.5	SUSC	<= 0.5	SUSC			<= 1	SUSC	= 4	NOINTP	= 0.5	SUSC	<= 1	SUSC	> 32	RESIST
18/0175	18-0175	<= 2	SUSC	> 32	RESIST	> 64	RESIST	= 32	RESIST	<= 0.5	SUSC	<= 0.5	SUSC	<= 0.5	SUSC	<= 0.5	SUSC	<= 0.5	NOINTP	= 0.25	SUSC	<= 0.5	SUSC	<= 0.12	SUSC	<= 0.5	NOINTP	<= 0.5	SUSC	<= 0.5	SUSC	<= 0.5	SUSC			> 64	RESIST	= 8	NOINTP	= 0.5	SUSC	= 2	SUSC	> 32	RESIST
18/0176	18-0176	= 4	SUSC	= 4	SUSC	= 4	SUSC	= 4	SUSC	<= 0.5	SUSC	<= 0.5	SUSC	<= 0.5	SUSC	<= 0.5	SUSC	<= 0.5	NOINTP	> 16	RESIST	= 0.5	SUSC	<= 0.12	SUSC	<= 0.5	NOINTP	= 1	SUSC	<= 0.5	SUSC	<= 0.12	SUSC	<= 2	SUSC	= 2	SUSC	= 16	NOINTP	= 0.5	SUSC	<= 1	SUSC	<= 0.5	SUSC
18/0237	18-0237	<= 2	SUSC	= 4	SUSC	= 4	SUSC	= 4	SUSC	<= 0.5	SUSC	<= 0.5	SUSC	<= 0.5	SUSC	<= 0.5	SUSC	<= 0.5	NOINTP	<= 0.06	SUSC	<= 1	SUSC	<= 0.12	SUSC	<= 0.5	NOINTP	<= 0.5	SUSC	<= 0.5	SUSC	<= 0.12	SUSC	<= 2	SUSC	<= 1	SUSC	= 4	NOINTP	= 0.5	SUSC	<= 1	SUSC	<= 1	SUSC
18/0245	18-0245	<= 2	SUSC	> 32	RESIST	= 16	RESIST	= 8	SUSC	<= 0.5	SUSC	<= 0.5	SUSC	<= 0.5	SUSC	<= 0.5	SUSC	<= 0.5	NOINTP	<= 0.06	SUSC	<= 0.5	SUSC	<= 0.12	SUSC	<= 0.5	NOINTP	<= 0.5	SUSC	<= 0.5	SUSC	<= 0.5	SUSC			= 4	SUSC	= 8	NOINTP	= 0.5	SUSC	<= 1	SUSC	<= 0.5	SUSC
18/0254	18-0254	= 4	SUSC	> 32	RESIST	> 64	RESIST	= 32	RESIST	<= 0.5	SUSC	<= 0.5	SUSC	<= 0.5	SUSC	<= 0.5	SUSC	<= 0.5	NOINTP	<= 0.06	SUSC	<= 0.5	SUSC	<= 0.12	SUSC	<= 0.5	NOINTP	= 1	SUSC	<= 0.5	SUSC	<= 0.5	SUSC			> 64	RESIST	= 4	NOINTP	= 1	SUSC	<= 1	SUSC	> 32	RESIST
18/0256	18-0256	<= 2	SUSC	= 4	SUSC	= 2	SUSC	= 4	SUSC	<= 0.5	SUSC	<= 0.5	SUSC	<= 0.5	SUSC	<= 0.5	SUSC	<= 0.5	NOINTP	<= 0.06	SUSC	= 0.5	SUSC	<= 0.12	SUSC	<= 0.5	NOINTP	= 1	SUSC	<= 0.5	SUSC	<= 0.12	SUSC	<= 2	SUSC	<= 2	SUSC	= 4	NOINTP	= 0.5	SUSC	<= 1	SUSC	<= 0.5	SUSC
18/0274	18-0274	= 8	SUSC	> 32	RESIST	= 64	RESIST	= 16	INTERM	<= 0.5	SUSC	<= 0.5	SUSC	<= 0.5	SUSC	<= 0.5	SUSC	<= 0.5	NOINTP	> 16	RESIST	<= 0.5	SUSC	<= 0.12	SUSC	<= 0.5	NOINTP	> 8	RESIST	<= 0.5	SUSC	<= 0.5	SUSC			= 8	SUSC	= 8	NOINTP	= 0.5	SUSC	> 16	RESIST	<= 0.5	SUSC
18/0334	18-0334	<= 2	SUSC	= 8	SUSC	= 8	SUSC	= 4	SUSC	<= 0.5	SUSC	<= 0.5	SUSC	<= 0.5	SUSC	<= 0.5	SUSC	<= 0.5	NOINTP	<= 0.06	SUSC	= 0.5	SUSC	<= 0.12	SUSC	<= 0.5	NOINTP	<= 0.5	SUSC	<= 0.5	SUSC	<= 0.12	SUSC	<= 2	SUSC	= 2	SUSC	= 16	NOINTP	= 0.5	SUSC	<= 1	SUSC	<= 0.5	SUSC
18/0348	18-0348	<= 2	SUSC	> 32	RESIST	= 32	RESIST	= 8	SUSC	<= 0.5	SUSC	<= 0.5	SUSC	<= 0.5	SUSC	<= 0.5	SUSC	<= 0.5	NOINTP	> 16	RESIST	<= 0.5	SUSC	<= 0.12	SUSC	<= 0.5	NOINTP	> 8	RESIST	<= 0.5	SUSC	<= 0.5	SUSC			= 4	SUSC	= 16	NOINTP	<= 0.25	SUSC	= 8	RESIST	<= 0.5	SUSC
18/0362	18-0362	<= 2	SUSC	> 32	RESIST	= 16	RESIST	= 8	SUSC	<= 0.5	SUSC	<= 0.5	SUSC	<= 0.5	SUSC	<= 0.5	SUSC	<= 0.5	NOINTP	> 16	RESIST	<= 0.5	SUSC	<= 0.12	SUSC	<= 0.5	NOINTP	> 8	RESIST	<= 0.5	SUSC	<= 0.5	SUSC			= 4	SUSC	= 32	NOINTP	= 0.5	SUSC	= 4	INTER	<= 0.5	SUSC
18/0421	18-0421	= 16	INTER	> 32	RESIST	> 64	RESIST	= 16	INTERM	= 4	INTER	= 2	INTER	> 8	RESIST	= 4	INTER	<= 0.5	NOINTP	> 16	RESIST	<= 0.5	SUSC	<= 0.12	SUSC	= 1	NOINTP	= 1	SUSC	= 1	SUSC	<= 0.5	SUSC			= 64	RESIST	= 8	NOINTP	= 0.5	SUSC	> 16	RESIST	> 32	RESIST
18/0423	18-0423	<= 2	SUSC	= 4	SUSC	= 4	SUSC	= 4	SUSC	<= 0.5	SUSC	<= 0.5	SUSC	<= 0.5	SUSC	<= 0.5	SUSC	<= 0.5	NOINTP	<= 0.06	SUSC	= 0.5	SUSC	<= 0.12	SUSC	<= 0.5	NOINTP	= 1	SUSC	<= 0.5	SUSC	<= 0.12	SUSC	<= 2	SUSC	= 2	SUSC	= 8	NOINTP	<= 0.25	SUSC	<= 1	SUSC	<= 0.5	SUSC
18/0432	18-0432	<= 2	SUSC	> 32	RESIST	= 32	RESIST	= 16	INTERM	<= 0.5	SUSC	<= 0.5	SUSC	<= 0.5	SUSC	<= 0.5	SUSC	<= 0.5	NOINTP	= 0.5	SUSC	<= 0.5	SUSC	<= 0.12	SUSC	<= 0.5	NOINTP	= 2	SUSC	<= 0.5	SUSC	<= 0.5	SUSC			= 2	SUSC	= 8	NOINTP	<= 0.25	SUSC	<= 1	SUSC	<= 0.5	SUSC
18/0473	18-0473	= 4	SUSC	= 8	SUSC	= 8	SUSC	= 8	SUSC	<= 0.5	SUSC	<= 0.5	SUSC	<= 0.5	SUSC	= 1	SUSC	<= 0.5	NOINTP	<= 0.06	SUSC	<= 0.5	SUSC	<= 0.12	SUSC	= 1	NOINTP	= 2	SUSC	<= 0.5	SUSC	<= 0.5	SUSC			= 4	SUSC	= 32	NOINTP	<= 0.25	SUSC	<= 1	SUSC	<= 0.5	SUSC
18/0475	18-0475	<= 2	SUSC	= 4	SUSC	= 4	SUSC	= 4	SUSC	<= 0.5	SUSC	<= 0.5	SUSC	<= 0.5	SUSC	<= 0.5	SUSC	<= 0.5	NOINTP	<= 0.06	SUSC	<= 0.5	SUSC	<= 0.12	SUSC	<= 0.5	NOINTP	<= 0.5	SUSC	<= 0.5	SUSC	<= 0.12	SUSC	<= 2	SUSC	= 2	SUSC	= 4	NOINTP	= 0.5	SUSC	<= 1	SUSC	<= 0.5	SUSC
18/0609	18-0609	= 4	SUSC	= 4	SUSC	= 4	SUSC	= 4	SUSC	<= 0.5	SUSC	<= 0.5	SUSC	<= 0.5	SUSC	<= 0.5	SUSC	<= 0.5	NOINTP	<= 0.06	SUSC	= 0.5	SUSC	<= 0.12	SUSC	<= 0.5	NOINTP	= 1	SUSC	<= 0.5	SUSC	<= 0.12	SUSC	<= 2	SUSC	= 2	SUSC	= 8	NOINTP	= 0.5	SUSC	<= 1	SUSC	<= 0.5	SUSC
18/0654	18-0654	= 4	SUSC	> 32	RESIST	> 64	RESIST	= 16	INTERM	<= 0.5	SUSC	<= 0.5	SUSC	<= 0.5	SUSC	<= 0.5	SUSC	<= 0.5	NOINTP	<= 0.06	SUSC	<= 0.5	SUSC	<= 0.12	SUSC	<= 0.5	NOINTP	<= 0.5	SUSC	<= 0.5	SUSC	<= 0.5	SUSC			= 64	RESIST	= 16	NOINTP	= 0.5	SUSC	<= 1	SUSC	> 32	RESIST
18/0664	18-0664	<= 2	SUSC	= 4	SUSC	= 4	SUSC	= 4	SUSC	<= 0.5	SUSC	<= 0.5	SUSC	<= 0.5	SUSC	<= 0.5	SUSC	<= 0.5	NOINTP	<= 0.06	SUSC	<= 1	SUSC	<= 0.12	SUSC	<= 0.5	NOINTP	<= 0.5	SUSC	<= 0.5	SUSC	<= 0.12	SUSC	<= 2	SUSC	<= 1	SUSC	= 4	NOINTP	<= 0.25	SUSC	<= 1	SUSC	<= 0.5	SUSC
18/0665	18-0665	<= 2	SUSC	= 4	SUSC	= 4	SUSC	= 4	SUSC	<= 0.5	SUSC	<= 0.5	SUSC	<= 0.5	SUSC	<= 0.5	SUSC	<= 0.5	NOINTP	= 2	RESIST	= 0.5	SUSC	<= 0.12	SUSC	<= 0.5	NOINTP	= 1	SUSC	<= 0.5	SUSC	<= 0.12	SUSC	= 4	SUSC	= 4	SUSC	= 8	NOINTP	= 1	SUSC	<= 1	SUSC	<= 0.5	SUSC
18/0702	18-0702	<= 2	SUSC	> 32	RESIST	= 4	SUSC	= 4	SUSC	<= 0.5	SUSC	<= 0.5	SUSC	<= 0.5	SUSC	<= 0.5	SUSC	<= 0.5	NOINTP	<= 0.06	SUSC	= 0.5	SUSC	<= 0.12	SUSC	<= 0.5	NOINTP	= 1	SUSC	<= 0.5	SUSC	<= 0.12	SUSC	> 32	RESIST	<= 1	SUSC	= 4	NOINTP	<= 0.25	SUSC	<= 1	SUSC	<= 0.5	SUSC
18/0703	18-0703	<= 2	SUSC	> 32	RESIST	= 16	RESIST	= 8	SUSC	<= 0.5	SUSC	<= 0.5	SUSC	<= 0.5	SUSC	<= 0.5	SUSC	<= 0.5	NOINTP	= 16	RESIST	<= 0.5	SUSC	<= 0.12	SUSC	<= 0.5	NOINTP	> 8	RESIST	<= 0.5	SUSC	<= 0.5	SUSC			<= 1	SUSC	= 8	NOINTP	<= 0.25	SUSC	= 4	INTER	> 32	RESIST
18/0747	18-0747	<= 2	SUSC	= 4	SUSC	= 4	SUSC	= 4	SUSC	<= 0.5	SUSC	<= 0.5	SUSC	<= 0.5	SUSC	<= 0.5	SUSC	<= 0.5	NOINTP	<= 0.06	SUSC	<= 0.5	SUSC	<= 0.12	SUSC	<= 0.5	NOINTP	<= 0.5	SUSC	<= 0.5	SUSC	<= 0.12	SUSC	<= 2	SUSC	<= 2	SUSC	= 4	NOINTP	<= 0.25	SUSC	<= 1	SUSC	<= 0.5	SUSC
18/0755	18-0755	= 4	SUSC	> 32	RESIST	= 64	RESIST	= 16	INTERM	<= 0.5	SUSC	<= 0.5	SUSC	<= 0.5	SUSC	<= 0.5	SUSC	<= 0.5	NOINTP	= 4	RESIST	<= 0.5	SUSC	<= 0.12	SUSC	<= 0.5	NOINTP	= 1	SUSC	= 1	SUSC	<= 0.5	SUSC			<= 1	SUSC	= 4	NOINTP	= 0.5	SUSC	<= 1	SUSC	> 32	RESIST
18/0758	18-0758	<= 2	SUSC	= 2	SUSC	= 2	SUSC	= 2	SUSC	<= 0.5	SUSC	<= 0.5	SUSC	<= 0.5	SUSC	<= 0.5	SUSC	<= 0.5	NOINTP	= 0.25	SUSC	= 0.5	SUSC	<= 0.12	SUSC	<= 0.5	NOINTP	<= 0.5	SUSC	<= 0.5	SUSC	<= 0.12	SUSC	<= 2	SUSC	= 2	SUSC	= 8	NOINTP	= 0.5	SUSC	<= 1	SUSC	<= 0.5	SUSC
18/0771	18-0771	= 4	SUSC	> 32	RESIST	= 64	RESIST	= 16	INTERM	= 32	RESIST	= 8	RESIST	> 8	RESIST	= 16	RESIST	<= 0.5	NOINTP	> 16	RESIST	<= 0.5	SUSC	<= 0.12	SUSC	= 1	NOINTP	<= 0.5	SUSC	<= 0.5	SUSC	<= 0.5	SUSC			= 8	SUSC	= 8	NOINTP	= 0.5	SUSC	> 16	RESIST	> 32	RESIST
18/0815	18-0815	<= 2	SUSC	> 32	RESIST	= 32	RESIST	= 16	INTERM	<= 0.5	SUSC	<= 0.5	SUSC	<= 0.5	SUSC	<= 0.5	SUSC	<= 0.5	NOINTP	<= 0.06	SUSC	<= 0.5	SUSC	<= 0.12	SUSC	<= 0.5	NOINTP	= 1	SUSC	<= 0.5	SUSC	<= 0.5	SUSC			= 2	SUSC	= 8	NOINTP	= 1	SUSC	= 2	SUSC	> 32	RESIST
18/0932	18-0932	<= 2	SUSC	> 32	RESIST	= 32	RESIST	= 16	INTERM	= 16	RESIST	= 16	RESIST	> 8	RESIST	= 4	INTER	<= 0.5	NOINTP	<= 0.06	SUSC	<= 0.5	SUSC	<= 0.12	SUSC	= 1	NOINTP	= 1	SUSC	<= 0.5	SUSC	<= 0.5	SUSC			= 2	SUSC	= 4	NOINTP	= 0.5	SUSC	<= 1	SUSC	<= 0.5	SUSC
18/0974	18-0974	= 4	SUSC	= 4	SUSC	= 4	SUSC	= 4	SUSC	<= 0.5	SUSC	<= 0.5	SUSC	<= 0.5	SUSC	<= 0.5	SUSC	<= 0.5	NOINTP	<= 0.06	SUSC	= 0.5	SUSC	<= 0.12	SUSC	<= 0.5	NOINTP	<= 0.5	SUSC	<= 0.5	SUSC	<= 0.12	SUSC	<= 2	SUSC	= 2	SUSC	= 4	NOINTP	= 0.5	SUSC	<= 1	SUSC	<= 0.5	SUSC
18/0978	18-0978	= 8	SUSC	= 8	SUSC	= 4	SUSC	= 4	SUSC	<= 0.5	SUSC	<= 0.5	SUSC	<= 0.5	SUSC	<= 0.5	SUSC	<= 0.5	NOINTP	<= 0.06	SUSC	= 0.5	SUSC	<= 0.12	SUSC	<= 0.5	NOINTP	= 2	SUSC	<= 0.5	SUSC	<= 0.12	SUSC	= 4	SUSC	= 2	SUSC	= 8	NOINTP	= 0.5	SUSC	<= 1	SUSC	<= 0.5	SUSC
18/1081	18-1081	= 4	SUSC	> 32	RESIST	= 8	SUSC	= 8	SUSC	<= 0.5	SUSC	<= 0.5	SUSC	<= 0.5	SUSC	<= 0.5	SUSC	<= 0.5	NOINTP	<= 0.06	SUSC	<= 0.5	SUSC	<= 0.12	SUSC	<= 0.5	NOINTP	= 1	SUSC	<= 0.5	SUSC	<= 0.5	SUSC			<= 1	SUSC	= 4	NOINTP	<= 0.25	SUSC	<= 1	SUSC	> 32	RESIST
18/1121	18-1121	<= 2	SUSC	> 32	RESIST	= 16	RESIST	= 8	SUSC	<= 0.5	SUSC	<= 0.5	SUSC	<= 0.5	SUSC	<= 0.5	SUSC	<= 0.5	NOINTP	<= 0.06	SUSC	<= 0.5	SUSC	<= 0.12	SUSC	<= 0.5	NOINTP	<= 0.5	SUSC	<= 0.5	SUSC	<= 0.5	SUSC			= 2	SUSC	= 8	NOINTP	= 0.5	SUSC	<= 1	SUSC	<= 0.5	SUSC
18/1193	18-1193	<= 2	SUSC	> 32	RESIST	> 64	RESIST	= 32	RESIST	<= 0.5	SUSC	<= 0.5	SUSC	<= 0.5	SUSC	<= 0.5	SUSC	<= 0.5	NOINTP	<= 0.06	SUSC	<= 0.5	SUSC	<= 0.12	SUSC	<= 0.5	NOINTP	> 8	RESIST	<= 0.5	SUSC	<= 0.5	SUSC			= 8	SUSC	= 8	NOINTP	= 0.5	SUSC	= 4	INTER	> 32	RESIST
18/1198	18-1198	<= 2	SUSC	> 32	RESIST	= 32	RESIST	= 8	SUSC	<= 0.5	SUSC	<= 0.5	SUSC	<= 0.5	SUSC	<= 0.5	SUSC	<= 0.5	NOINTP	<= 0.06	SUSC	<= 0.5	SUSC	<= 0.12	SUSC	<= 0.5	NOINTP	<= 0.5	SUSC	<= 0.5	SUSC	<= 0.5	SUSC			<= 1	SUSC	= 4	NOINTP	= 0.5	SUSC	<= 1	SUSC	> 32	RESIST
18/1238	18-1238	<= 2	SUSC	> 32	RESIST	= 16	RESIST	= 8	SUSC	<= 0.5	SUSC	<= 0.5	SUSC	<= 0.5	SUSC	<= 0.5	SUSC	<= 0.5	NOINTP	> 16	RESIST	<= 0.5	SUSC	<= 0.12	SUSC	<= 0.5	NOINTP	<= 0.5	SUSC	<= 0.5	SUSC	<= 0.5	SUSC			= 2	SUSC	= 8	NOINTP	= 1	SUSC	<= 1	SUSC	> 32	RESIST
18/1285	18-1285	<= 2	SUSC	= 2	SUSC	= 2	SUSC	= 4	SUSC	<= 0.5	SUSC	<= 0.5	SUSC	<= 0.5	SUSC	<= 0.5	SUSC	<= 0.5	NOINTP	= 8	RESIST	= 0.5	SUSC	<= 0.12	SUSC	<= 0.5	NOINTP	<= 0.5	SUSC	<= 0.5	SUSC	<= 1	SUSC	<= 2	SUSC	= 2	SUSC	= 8	NOINTP	= 0.5	SUSC	<= 1	SUSC	<= 0.5	SUSC
18/1310	18-1310	<= 2	SUSC	= 8	SUSC	= 4	SUSC	= 4	SUSC	<= 0.5	SUSC	<= 0.5	SUSC	<= 0.5	SUSC	<= 0.5	SUSC	<= 0.5	NOINTP	<= 0.06	SUSC	= 0.5	SUSC	<= 0.12	SUSC	<= 0.5	NOINTP	<= 0.5	SUSC	<= 0.5	SUSC	<= 0.12	SUSC	<= 2	SUSC	<= 1	SUSC	= 8	NOINTP	= 1	SUSC	<= 1	SUSC	<= 0.5	SUSC
18/1323	18-1323	<= 2	SUSC	= 8	SUSC	= 4	SUSC	= 4	SUSC	<= 0.5	SUSC	<= 0.5	SUSC	<= 0.5	SUSC	<= 0.5	SUSC	<= 0.5	NOINTP	<= 0.06	SUSC	= 0.5	SUSC	<= 0.12	SUSC	<= 0.5	NOINTP	= 1	SUSC	<= 0.5	SUSC	<= 0.12	SUSC	<= 2	SUSC	= 2	SUSC	= 8	NOINTP	= 0.5	SUSC	<= 1	SUSC	<= 0.5	SUSC
18/1333	18-1333	<= 2	SUSC	> 32	RESIST	= 8	SUSC	= 8	SUSC	<= 0.5	SUSC	<= 0.5	SUSC	<= 0.5	SUSC	<= 0.5	SUSC	<= 0.5	NOINTP	= 1	INTER	<= 0.5	SUSC	<= 0.12	SUSC	<= 0.5	NOINTP	= 1	SUSC	<= 0.5	SUSC	<= 0.5	SUSC			= 2	SUSC	= 4	NOINTP	<= 0.25	SUSC	<= 1	SUSC	> 32	RESIST
18/1370	18-1370	<= 2	SUSC	> 32	RESIST	= 64	RESIST	= 16	INTERM	<= 0.5	SUSC	<= 0.5	SUSC	<= 0.5	SUSC	<= 0.5	SUSC	<= 0.5	NOINTP	> 16	RESIST	<= 0.5	SUSC	<= 0.12	SUSC	<= 0.5	NOINTP	= 1	SUSC	<= 0.5	SUSC	<= 0.5	SUSC			= 16	INTER	= 8	NOINTP	= 0.5	SUSC	<= 1	SUSC	<= 0.5	SUSC
18/1374	18-1374	<= 2	SUSC	= 4	SUSC	= 4	SUSC	= 4	SUSC	<= 0.5	SUSC	<= 0.5	SUSC	<= 0.5	SUSC	<= 0.5	SUSC	<= 0.5	NOINTP	<= 0.06	SUSC	= 0.5	SUSC	<= 0.12	SUSC	<= 0.5	NOINTP	= 1	SUSC	<= 0.5	SUSC	<= 0.12	SUSC	<= 2	SUSC	= 2	SUSC	= 4	NOINTP	= 0.5	SUSC	<= 1	SUSC	<= 0.5	SUSC
18/1386	18-1386	= 4	SUSC	= 4	SUSC	= 4	SUSC	= 4	SUSC	<= 0.5	SUSC	<= 0.5	SUSC	<= 0.5	SUSC	<= 0.5	SUSC	<= 0.5	NOINTP	<= 0.06	SUSC	= 0.5	SUSC	<= 0.12	SUSC	<= 0.5	NOINTP	= 1	SUSC	<= 0.5	SUSC	<= 0.12	SUSC	<= 2	SUSC	<= 2	SUSC	= 4	NOINTP	<= 0.25	SUSC	= 2	SUSC	<= 0.5	SUSC
18/1414	18-1414	<= 2	SUSC	> 32	RESIST	= 16	RESIST	= 8	SUSC	<= 0.5	SUSC	<= 0.5	SUSC	<= 0.5	SUSC	<= 0.5	SUSC	<= 0.5	NOINTP	<= 0.06	SUSC	<= 0.5	SUSC	<= 0.12	SUSC	<= 0.5	NOINTP	= 1	SUSC	<= 0.5	SUSC	<= 0.5	SUSC			<= 1	SUSC	= 4	NOINTP	= 0.5	SUSC	<= 1	SUSC	<= 0.5	SUSC
18/1439	18-1439	<= 2	SUSC	> 32	RESIST	> 64	RESIST	= 32	RESIST	<= 0.5	SUSC	<= 0.5	SUSC	<= 0.5	SUSC	<= 0.5	SUSC	<= 0.5	NOINTP	= 0.5	SUSC	<= 0.5	SUSC	<= 0.12	SUSC	<= 0.5	NOINTP	<= 0.5	SUSC	<= 0.5	SUSC	<= 0.5	SUSC			= 32	RESIST	= 8	NOINTP	<= 0.25	SUSC	<= 1	SUSC	<= 0.5	SUSC
18/1449	18-1449	<= 2	SUSC	> 32	RESIST	= 8	SUSC	= 8	SUSC	<= 0.5	SUSC	<= 0.5	SUSC	<= 0.5	SUSC	<= 0.5	SUSC	<= 0.5	NOINTP	<= 0.06	SUSC	<= 0.5	SUSC	<= 0.12	SUSC	<= 0.5	NOINTP	= 1	SUSC	<= 0.5	SUSC	<= 0.5	SUSC			<= 1	SUSC	= 4	NOINTP	= 2	INTER	<= 1	SUSC	> 32	RESIST
18/1469	18-1469	= 4	SUSC	= 8	SUSC	= 4	SUSC	= 8	SUSC	<= 0.5	SUSC	<= 0.5	SUSC	<= 0.5	SUSC	<= 0.5	SUSC	<= 0.5	NOINTP	= 0.5	SUSC	= 0.5	SUSC	<= 0.12	SUSC	<= 0.5	NOINTP	= 4	INTER	<= 0.5	SUSC	<= 0.12	SUSC	<= 2	SUSC	= 4	SUSC	= 8	NOINTP	= 1	SUSC	<= 1	SUSC	<= 0.5	SUSC
18/1887	18-1887	<= 2	SUSC	> 32	RESIST	= 8	SUSC	= 8	SUSC	<= 0.5	SUSC	<= 0.5	SUSC	<= 0.5	SUSC	<= 0.5	SUSC	<= 0.5	NOINTP	<= 0.06	SUSC	<= 0.5	SUSC	<= 0.12	SUSC	<= 0.5	NOINTP	<= 0.5	SUSC	<= 0.5	SUSC	<= 0.5	SUSC			= 2	SUSC	= 4	NOINTP	<= 0.25	SUSC	<= 1	SUSC	> 32	RESIST
85/0056	85-056	<= 2	SUSC	= 4	SUSC	= 2	SUSC	= 4	SUSC	<= 0.5	SUSC	<= 0.5	SUSC	<= 0.5	SUSC	<= 0.5	SUSC	<= 0.5	NOINTP	<= 0.06	SUSC	<= 0.5	SUSC	<= 0.12	SUSC	<= 0.5	NOINTP	= 1	SUSC	<= 0.5	SUSC	<= 0.5	SUSC			= 2	SUSC	= 4	NOINTP	<= 0.25	SUSC	<= 1	SUSC	<= 0.5	SUSC
85/0143	85-143	<= 2	SUSC	= 8	SUSC	= 8	SUSC	= 8	SUSC	<= 0.5	SUSC	<= 0.5	SUSC	<= 0.5	SUSC	<= 0.5	SUSC	<= 0.5	NOINTP	<= 0.06	SUSC	<= 0.5	SUSC	<= 0.12	SUSC	<= 0.5	NOINTP	<= 0.5	SUSC	<= 0.5	SUSC	<= 0.5	SUSC			= 2	SUSC	= 8	NOINTP	<= 0.25	SUSC	<= 1	SUSC	<= 0.5	SUSC
85/0242	85-242	<= 2	SUSC	= 4	SUSC	= 2	SUSC	= 4	SUSC	<= 0.5	SUSC	<= 0.5	SUSC	<= 0.5	SUSC	<= 0.5	SUSC	<= 0.5	NOINTP	<= 0.06	SUSC	<= 0.5	SUSC	<= 0.12	SUSC	<= 0.5	NOINTP	= 1	SUSC	<= 0.5	SUSC	<= 0.5	SUSC			= 2	SUSC	= 8	NOINTP	<= 0.25	SUSC	= 2	SUSC	> 32	RESIST
85/0286	85-286	<= 2	SUSC	= 4	SUSC	= 2	SUSC	= 2	SUSC	<= 0.5	SUSC	<= 0.5	SUSC	<= 0.5	SUSC	<= 0.5	SUSC	<= 0.5	NOINTP	<= 0.06	SUSC	<= 0.5	SUSC	<= 0.12	SUSC	<= 0.5	NOINTP	= 1	SUSC	<= 0.5	SUSC	<= 0.5	SUSC			<= 1	SUSC	= 8	NOINTP	<= 0.25	SUSC	<= 1	SUSC	<= 0.5	SUSC
85/0324	85-324	<= 2	SUSC	= 8	SUSC	= 8	SUSC	= 8	SUSC	<= 0.5	SUSC	<= 0.5	SUSC	<= 0.5	SUSC	<= 0.5	SUSC	<= 0.5	NOINTP	<= 0.06	SUSC	<= 0.5	SUSC	<= 0.12	SUSC	<= 0.5	NOINTP	= 2	SUSC	<= 0.5	SUSC	<= 0.5	SUSC			= 4	SUSC	= 8	NOINTP	<= 0.25	SUSC	<= 1	SUSC	<= 0.5	SUSC
85/0346	85-346	= 4	SUSC	= 4	SUSC	= 4	SUSC	= 4	SUSC	<= 0.5	SUSC	<= 0.5	SUSC	<= 0.5	SUSC	<= 0.5	SUSC	<= 0.5	NOINTP	<= 0.06	SUSC	<= 0.5	SUSC	<= 0.12	SUSC	<= 0.5	NOINTP	= 1	SUSC	<= 0.5	SUSC	<= 0.5	SUSC			= 2	SUSC	= 4	NOINTP	<= 0.25	SUSC	<= 1	SUSC	> 32	RESIST
85/0406	85-406	<= 2	SUSC	> 32	RESIST	= 64	RESIST	= 16	INTERM	<= 0.5	SUSC	<= 0.5	SUSC	<= 0.5	SUSC	<= 0.5	SUSC	<= 0.5	NOINTP	<= 0.06	SUSC	<= 0.5	SUSC	<= 0.12	SUSC	<= 0.5	NOINTP	= 1	SUSC	<= 0.5	SUSC	<= 0.5	SUSC			<= 1	SUSC	= 2	NOINTP	<= 0.25	SUSC	<= 1	SUSC	> 32	RESIST
85/0456	85-456	= 4	SUSC	> 32	RESIST	= 16	RESIST	= 8	SUSC	<= 0.5	SUSC	<= 0.5	SUSC	<= 0.5	SUSC	<= 0.5	SUSC	<= 0.5	NOINTP	<= 0.06	SUSC	<= 0.5	SUSC	<= 0.12	SUSC	<= 0.5	NOINTP	= 2	SUSC	<= 0.5	SUSC	<= 0.5	SUSC			<= 1	SUSC	= 4	NOINTP	<= 0.25	SUSC	= 2	SUSC	<= 0.5	SUSC
85/0462	85-462	= 4	SUSC	> 32	RESIST	= 16	RESIST	= 16	INTERM	<= 0.5	SUSC	<= 0.5	SUSC	<= 0.5	SUSC	<= 0.5	SUSC	<= 0.5	NOINTP	<= 0.06	SUSC	<= 0.5	SUSC	<= 0.12	SUSC	<= 0.5	NOINTP	= 2	SUSC	<= 0.5	SUSC	<= 0.5	SUSC			<= 1	SUSC	= 8	NOINTP	<= 0.25	SUSC	<= 1	SUSC	<= 0.5	SUSC
85/0481	85-481	<= 2	SUSC	= 8	SUSC	= 8	SUSC	= 8	SUSC	<= 0.5	SUSC	<= 0.5	SUSC	<= 0.5	SUSC	<= 0.5	SUSC	<= 0.5	NOINTP	<= 0.06	SUSC	<= 0.5	SUSC	<= 0.12	SUSC	<= 0.5	NOINTP	= 1	SUSC	<= 0.5	SUSC	<= 0.5	SUSC			= 2	SUSC	= 4	NOINTP	<= 0.25	SUSC	<= 1	SUSC	<= 0.5	SUSC
90/0036	90-036	<= 2	SUSC	> 32	RESIST	= 64	RESIST	= 16	INTERM	<= 0.5	SUSC	<= 0.5	SUSC	<= 0.5	SUSC	<= 0.5	SUSC	<= 0.5	NOINTP	<= 0.06	SUSC	<= 0.5	SUSC	<= 0.12	SUSC	<= 0.5	NOINTP	= 1	SUSC	<= 0.5	SUSC	<= 0.5	SUSC			= 4	SUSC	= 4	NOINTP	<= 0.25	SUSC	<= 1	SUSC	<= 0.5	SUSC
90/0065	90-065	<= 2	SUSC	> 32	RESIST	= 32	RESIST	= 16	INTERM	<= 0.5	SUSC	<= 0.5	SUSC	<= 0.5	SUSC	<= 0.5	SUSC	<= 0.5	NOINTP	<= 0.06	SUSC	<= 0.5	SUSC	<= 0.12	SUSC	<= 0.5	NOINTP	<= 0.5	SUSC	<= 0.5	SUSC	<= 0.5	SUSC			= 2	SUSC	= 8	NOINTP	<= 0.25	SUSC	<= 1	SUSC	<= 0.5	SUSC
90/0105	90-105	<= 2	SUSC	= 4	SUSC	= 4	SUSC	= 4	SUSC	<= 0.5	SUSC	<= 0.5	SUSC	<= 0.5	SUSC	<= 0.5	SUSC	<= 0.5	NOINTP	<= 0.06	SUSC	<= 0.5	SUSC	<= 0.12	SUSC	<= 0.5	NOINTP	= 1	SUSC	<= 0.5	SUSC	<= 0.5	SUSC			= 2	SUSC	= 4	NOINTP	<= 0.25	SUSC	<= 1	SUSC	<= 0.5	SUSC
90/0145	90-145	= 4	SUSC	= 4	SUSC	= 4	SUSC	= 4	SUSC	<= 0.5	SUSC	<= 0.5	SUSC	<= 0.5	SUSC	<= 0.5	SUSC	<= 0.5	NOINTP	<= 0.06	SUSC	<= 0.5	SUSC	<= 0.12	SUSC	<= 0.5	NOINTP	= 1	SUSC	<= 0.5	SUSC	<= 0.5	SUSC			<= 1	SUSC	= 8	NOINTP	<= 0.25	SUSC	<= 1	SUSC	<= 0.5	SUSC
90/0252	90-252	<= 2	SUSC	> 32	RESIST	= 32	RESIST	= 16	INTERM	<= 0.5	SUSC	<= 0.5	SUSC	<= 0.5	SUSC	<= 0.5	SUSC	<= 0.5	NOINTP	= 1	INTER	= 1	SUSC	<= 0.12	SUSC	<= 0.5	NOINTP	<= 0.5	SUSC	<= 0.5	SUSC	<= 0.5	SUSC			= 8	SUSC	= 8	NOINTP	= 0.5	SUSC	<= 1	SUSC	= 2	SUSC
90/0296	90-296	<= 2	SUSC	= 4	SUSC	= 4	SUSC	= 4	SUSC	<= 0.5	SUSC	<= 0.5	SUSC	<= 0.5	SUSC	<= 0.5	SUSC	<= 0.5	NOINTP	<= 0.06	SUSC	<= 0.5	SUSC	<= 0.12	SUSC	<= 0.5	NOINTP	= 1	SUSC	<= 0.5	SUSC	<= 0.5	SUSC			= 2	SUSC	= 4	NOINTP	<= 0.25	SUSC	<= 1	SUSC	<= 0.5	SUSC
90/0346	90-346	<= 2	SUSC	> 32	RESIST	= 8	SUSC	= 8	SUSC	<= 0.5	SUSC	<= 0.5	SUSC	<= 0.5	SUSC	<= 0.5	SUSC	<= 0.5	NOINTP	<= 0.06	SUSC	<= 0.5	SUSC	<= 0.12	SUSC	<= 0.5	NOINTP	<= 0.5	SUSC	<= 0.5	SUSC	<= 0.5	SUSC			= 2	SUSC	= 4	NOINTP	<= 0.25	SUSC	<= 1	SUSC	<= 0.5	SUSC
90/0378	90-378	= 4	SUSC	= 4	SUSC	= 4	SUSC	= 4	SUSC	<= 0.5	SUSC	<= 0.5	SUSC	<= 0.5	SUSC	<= 0.5	SUSC	<= 0.5	NOINTP	<= 0.06	SUSC	<= 0.5	SUSC	<= 0.12	SUSC	<= 0.5	NOINTP	= 1	SUSC	<= 0.5	SUSC	<= 0.5	SUSC			= 2	SUSC	= 8	NOINTP	<= 0.25	SUSC	<= 1	SUSC	<= 0.5	SUSC
90/0433	90-433	<= 2	SUSC	= 8	SUSC	= 4	SUSC	= 4	SUSC	<= 0.5	SUSC	<= 0.5	SUSC	<= 0.5	SUSC	<= 0.5	SUSC	<= 0.5	NOINTP	<= 0.06	SUSC	= 1	SUSC	<= 0.12	SUSC	<= 0.5	NOINTP	<= 0.5	SUSC	<= 0.5	SUSC	<= 0.5	SUSC			= 4	SUSC	= 8	NOINTP	= 0.5	SUSC	<= 1	SUSC	<= 0.5	SUSC
90/0454	90-454	<= 2	SUSC	= 32	RESIST	= 32	RESIST	= 16	INTERM	<= 0.5	SUSC	<= 0.5	SUSC	<= 0.5	SUSC	<= 0.5	SUSC	<= 0.5	NOINTP	<= 0.06	SUSC	<= 0.5	SUSC	<= 0.12	SUSC	<= 0.5	NOINTP	<= 0.5	SUSC	<= 0.5	SUSC	<= 0.5	SUSC			= 2	SUSC	= 4	NOINTP	<= 0.25	SUSC	<= 1	SUSC	> 32	RESIST
95/0067	95-067	<= 2	SUSC	= 4	SUSC	= 4	SUSC	= 4	SUSC	<= 0.5	SUSC	<= 0.5	SUSC	<= 0.5	SUSC	<= 0.5	SUSC	<= 0.5	NOINTP	<= 0.06	SUSC	= 1	SUSC	<= 0.12	SUSC	<= 0.5	NOINTP	= 1	SUSC	<= 0.5	SUSC	<= 0.5	SUSC			= 2	SUSC	= 4	NOINTP	<= 0.25	SUSC	<= 1	SUSC	<= 0.5	SUSC
95/0097	95-097	<= 2	SUSC	> 32	RESIST	= 16	RESIST	= 8	SUSC	<= 0.5	SUSC	<= 0.5	SUSC	<= 0.5	SUSC	<= 0.5	SUSC	<= 0.5	NOINTP	<= 0.06	SUSC	<= 0.5	SUSC	<= 0.12	SUSC	<= 0.5	NOINTP	<= 0.5	SUSC	<= 0.5	SUSC	<= 0.5	SUSC			= 2	SUSC	= 8	NOINTP	<= 0.25	SUSC	= 2	SUSC	<= 0.5	SUSC
95/0150	95-150	<= 2	SUSC	= 8	SUSC	= 8	SUSC	= 4	SUSC	<= 0.5	SUSC	<= 0.5	SUSC	<= 0.5	SUSC	<= 0.5	SUSC	<= 0.5	NOINTP	<= 0.06	SUSC	= 1	SUSC	<= 0.12	SUSC	<= 0.5	NOINTP	<= 0.5	SUSC	<= 0.5	SUSC	<= 0.5	SUSC			= 4	SUSC	= 8	NOINTP	<= 0.25	SUSC	<= 1	SUSC	<= 0.5	SUSC
95/0253	95-253	= 4	SUSC	> 32	RESIST	= 64	RESIST	= 16	INTERM	<= 0.5	SUSC	<= 0.5	SUSC	<= 0.5	SUSC	<= 0.5	SUSC	<= 0.5	NOINTP	<= 0.06	SUSC	<= 0.5	SUSC	<= 0.12	SUSC	<= 0.5	NOINTP	= 1	SUSC	<= 0.5	SUSC	<= 0.5	SUSC			= 4	SUSC	= 16	NOINTP	<= 0.25	SUSC	<= 1	SUSC	> 32	RESIST
95/0290	95-290	<= 2	SUSC	= 4	SUSC	= 4	SUSC	= 4	SUSC	<= 0.5	SUSC	= 2	INTER	<= 0.5	SUSC	<= 0.5	SUSC	<= 0.5	NOINTP	<= 0.06	SUSC	= 1	SUSC	<= 0.12	SUSC	<= 0.5	NOINTP	= 1	SUSC	<= 0.5	SUSC	<= 0.5	SUSC			<= 1	SUSC	= 2	NOINTP	<= 0.25	SUSC	<= 1	SUSC	<= 0.5	SUSC
95/0333	95-333	<= 2	SUSC	> 32	RESIST	= 16	RESIST	= 8	SUSC	<= 0.5	SUSC	<= 0.5	SUSC	<= 0.5	SUSC	<= 0.5	SUSC	<= 0.5	NOINTP	<= 0.06	SUSC	<= 0.5	SUSC	<= 0.12	SUSC	<= 0.5	NOINTP	= 1	SUSC	<= 0.5	SUSC	<= 0.5	SUSC			<= 1	SUSC	= 4	NOINTP	<= 0.25	SUSC	<= 1	SUSC	<= 0.5	SUSC
95/0391	95-391	= 4	SUSC	> 32	RESIST	= 16	RESIST	= 8	SUSC	<= 0.5	SUSC	<= 0.5	SUSC	<= 0.5	SUSC	<= 0.5	SUSC	<= 0.5	NOINTP	<= 0.06	SUSC	<= 0.5	SUSC	<= 0.12	SUSC	<= 0.5	NOINTP	= 1	SUSC	<= 0.5	SUSC	<= 0.5	SUSC			= 2	SUSC	= 4	NOINTP	<= 0.25	SUSC	<= 1	SUSC	> 32	RESIST
95/0395	95-395	<= 2	SUSC	= 8	SUSC	= 4	SUSC	= 4	SUSC	<= 0.5	SUSC	<= 0.5	SUSC	<= 0.5	SUSC	<= 0.5	SUSC	<= 0.5	NOINTP	<= 0.06	SUSC	<= 0.5	SUSC	<= 0.12	SUSC	<= 0.5	NOINTP	<= 0.5	SUSC	<= 0.5	SUSC	<= 0.5	SUSC			= 2	SUSC	= 4	NOINTP	<= 0.25	SUSC	<= 1	SUSC	<= 0.5	SUSC
95/0424	95-424	<= 2	SUSC	= 8	SUSC	= 8	SUSC	= 8	SUSC	<= 0.5	SUSC	<= 0.5	SUSC	<= 0.5	SUSC	<= 0.5	SUSC	<= 0.5	NOINTP	<= 0.06	SUSC	<= 0.5	SUSC	<= 0.12	SUSC	<= 0.5	NOINTP	= 1	SUSC	<= 0.5	SUSC	<= 0.5	SUSC			= 2	SUSC	= 8	NOINTP	<= 0.25	SUSC	<= 1	SUSC	= 4	INTER
95/0477	95-477	<= 2	SUSC	= 4	SUSC	= 4	SUSC	= 4	SUSC	<= 0.5	SUSC	<= 0.5	SUSC	<= 0.5	SUSC	<= 0.5	SUSC	<= 0.5	NOINTP	<= 0.06	SUSC	= 1	SUSC	<= 0.12	SUSC	<= 0.5	NOINTP	<= 0.5	SUSC	<= 0.5	SUSC	<= 0.5	SUSC			= 2	SUSC	= 4	NOINTP	<= 0.25	SUSC	<= 1	SUSC	<= 0.5	SUSC
95/0533	95-533	<= 2	SUSC	= 4	SUSC	= 4	SUSC	= 4	SUSC	<= 0.5	SUSC	<= 0.5	SUSC	<= 0.5	SUSC	<= 0.5	SUSC	<= 0.5	NOINTP	<= 0.06	SUSC	<= 0.5	SUSC	<= 0.12	SUSC	<= 0.5	NOINTP	<= 0.5	SUSC	<= 0.5	SUSC	<= 0.5	SUSC			= 2	SUSC	= 8	NOINTP	<= 0.25	SUSC	<= 1	SUSC	<= 0.5	SUSC
95/0561	95-561	<= 2	SUSC	> 32	RESIST	= 32	RESIST	= 16	INTERM	<= 0.5	SUSC	<= 0.5	SUSC	<= 0.5	SUSC	<= 0.5	SUSC	<= 0.5	NOINTP	<= 0.06	SUSC	<= 0.5	SUSC	<= 0.12	SUSC	<= 0.5	NOINTP	= 1	SUSC	<= 0.5	SUSC	<= 0.5	SUSC			= 4	SUSC	= 64	NOINTP	<= 0.25	SUSC	<= 1	SUSC	<= 0.5	SUSC

## Sheet: Supplementary data 3
Amoxicillin	Cefepime	Cefotaxime	Ceftazidime	Meropenem	Amoxicillin/clavulanic acid	Piperacillin/tazobactam	Amikacin	Gentamicin	Tobramycin	Ciprofloxacin
ampC_promotor_size_53bp_dC12T	ampC_promotor_size_53bp_dC12T	ampC_promotor_size_53bp_dC12T	ampC_promotor_size_53bp_dC12T		blaOXA-1	blaOXA-1	aac(6')-Ib-cr	aac(3)-Iia	aac(3)-Iid	aac(6')-Ib-cr
blaCARB-2	blaCTX-M-1	blaCTX-M-1	blaCTX-M-1		blaOXA-2	blaTEM-33		aac(3)-Iid	aac(6')-Ib-cr	gyrA_pD87G
blaCTX-M-1	blaCTX-M-15	blaCTX-M-15	blaCTX-M-15		blaTEM-33	blaTEM-34		ant(2'')-Ia	ant(2'')-Ia	gyrA_pD87N
blaCTX-M-15	blaOXA-1	blaTEM-52C	blaOXA-2		blaTEM-34					gyrA_pD87Y
blaOXA-1	blaTEM-52C		blaTEM-52C							gyrA_pS83A
blaOXA-2										gyrA_pS83L
blaSHV-1										parC_pA56T
blaTEM-1A										parC_pE84G
blaTEM-1B										parC_pE84K
blaTEM-1C										parC_pE84V
blaTEM-1D										parC_pS57T
blaTEM-33										parC_pS8R
blaTEM-34										parCps8I
blaTEM-52C										parE_pI335T
										parE_pI529L
										parE_pL416F
										parE_ps458A
										parE_pS458T
										qnrB19
										qnrS1

## Sheet: Supplementary data 4
Percentage phenotypic and genotypic resistance from 234 E. coli isolates isolated from bloodstream infections between 1985 and 2018. Phenotypic resistance is obtained through broth dilution. Genes and mutations responsible for resistance in these 11 antibiotics are summarized in the supplementary data 3.
Major and very major errors in percentage between categorical outcome (resistant or not resistant) of genotype and phenotype from 234 E. coli isolates isolated from bloodstream infections between 1985 and 2018. MIC was used as the golden standard. As no phenotypic resistance was observed against meropenem, it was excluded from this analysis.
Sensitivity and specificity in percentage between categorical outcome (resistant or not resistant) of genotype and phenotype from 234 E. coli isolates isolated from bloodstream infections between 1985 and 2018. MIC was used as the golden standard. No sensitivity could be calculated for amikacin due the lack of phenotypic resistant isolates. As no resistance was observed against meropenem, it was …
Positive and negative predictive values in percentage between categorical outcome (resistant or not resistant) of genotype and phenotype from 234 E. coli isolates isolated from bloodstream infections between 1985 and 2018. MIC was used as the golden standard. No positive predictive value could be calculated for amikacin due the lack of phenotypic resistant isolates. As no resistance was observed …
